# Supplementary material for: Impact of modeled microgravity stress on innate immunity in a beneficial animal-microbe symbiosis
Source: Sci Rep. 2024 Feb 5;14:2912. doi: 10.1038/s41598-024-53477-3 (PMC10844198; doi:10.1038/s41598-024-53477-3)
Supplement: Supplementary file 1 — Supplementary Information 1. [file 41598_2024_53477_MOESM1_ESM.xlsx]

## Sheet: Sheet1
Dataset S1. Transcripts identified from the Euprymna scolopes transcriptome and confirmed in E. scolopes genome. Domain structure confirmed in this study by InterProScan
Category	Gene name	Transcript ID	Genome cluster	Full name	Amino acid length	Genome blastp	Closest BLAST hit Accession #	Domains	Swissprot ID	Pfam	Gene Ontology Blast	Gene Ontology Pfam
PRRs	EsPGRP1	g32443.t1	cluster_20358	Peptidoglycan recognition protein 1	207	EsPGRP1	AAY27973.1	Signal peptide; N-acetylmuramoyl-L-alanine amidase	PGRP1_HUMAN^PGRP1_HUMAN^Q:570-40,H:17-193^38.764%ID^E:5.98e-46^RecName: Full=Peptidoglycan recognition protein 1;^Eukaryota; Metazoa; Chordata; Craniata; Vertebrata; Euteleostomi; Mammalia; Eutheria; Euarchontoglires; Primates; Haplorrhini; Catarrhini; Hominidae; Homo	PF01510.24^Amidase_2^N-acetylmuramoyl-L-alanine amidase^56-182^E:6.4e-22	GO:0070062^cellular_component^extracellular exosome`GO:0005576^cellular_component^extracellular region`GO:0097013^cellular_component^phagocytic vesicle lumen`GO:0035580^cellular_component^specific granule lumen`GO:1904724^cellular_component^tertiary granule lumen`GO:0008745^molecular_function^N-acetylmuramoyl-L-alanine amidase activity`GO:0042834^molecular_function^peptidoglycan binding`GO:001601…	GO:0008745^molecular_function^N-acetylmuramoyl-L-alanine amidase activity`GO:0009253^biological_process^peptidoglycan catabolic process
	EsPGRP2	TR392087|c0_g2_i3|m.10497	cluster_4678	Peptidoglycan recognition protein 1	201	EsPGRP2	AAY27974.1	Signal peptide; N-acetylmuramoyl-L-alanine amidase	PGRP1_HUMAN^PGRP1_HUMAN^Q:332-811,H:33-193^42.857%ID^E:8.1e-49^RecName: Full=Peptidoglycan recognition protein 1;^Eukaryota; Metazoa; Chordata; Craniata; Vertebrata; Euteleostomi; Mammalia; Eutheria; Euarchontoglires; Primates; Haplorrhini; Catarrhini; Hominidae; Homo	PF01510.24^Amidase_2^N-acetylmuramoyl-L-alanine amidase^50-176^E:6.8e-22	GO:0070062^cellular_component^extracellular exosome`GO:0005576^cellular_component^extracellular region`GO:0097013^cellular_component^phagocytic vesicle lumen`GO:0035580^cellular_component^specific granule lumen`GO:1904724^cellular_component^tertiary granule lumen`GO:0008745^molecular_function^N-acetylmuramoyl-L-alanine amidase activity`GO:0042834^molecular_function^peptidoglycan binding`GO:001601…	GO:0008745^molecular_function^N-acetylmuramoyl-L-alanine amidase activity`GO:0009253^biological_process^peptidoglycan catabolic process
	EsPGRP3	c90996_f1p3_2225	cluster_12168	Peptidoglycan recognition protein 1	243	EsPGRP3	AAY27975.1	Signal peptide; N-acetylmuramoyl-L-alanine amidase	PGRP1_BOSIN^PGRP1_BOSIN^Q:145-627,H:26-187^46.914%ID^E:1.61e-47^RecName: Full=Peptidoglycan recognition protein 1;^Eukaryota; Metazoa; Chordata; Craniata; Vertebrata; Euteleostomi; Mammalia; Eutheria; Laurasiatheria; Cetartiodactyla; Ruminantia; Pecora; Bovidae; Bovinae; Bos	PF01510.24^Amidase_2^N-acetylmuramoyl-L-alanine amidase^70-196^E:5.7e-21	GO:0005576^cellular_component^extracellular region`GO:0008745^molecular_function^N-acetylmuramoyl-L-alanine amidase activity`GO:0042834^molecular_function^peptidoglycan binding`GO:0008270^molecular_function^zinc ion binding`GO:0042742^biological_process^defense response to bacterium`GO:0050832^biological_process^defense response to fungus`GO:0045087^biological_process^innate immune response`GO:00…	GO:0008745^molecular_function^N-acetylmuramoyl-L-alanine amidase activity`GO:0009253^biological_process^peptidoglycan catabolic process
	EsPGRP4	c13944_f1p1_1948	cluster_11708	Peptidoglycan recognition protein 1	270	EsPGRP4	AAY27976.1	Transmembrane domain; N-acetylmuramoyl-L-alanine amidase	PGRP1_CAMDR^PGRP1_CAMDR^Q:898-1377,H:31-191^44.099%ID^E:1.94e-43^RecName: Full=Peptidoglycan recognition protein 1;^Eukaryota; Metazoa; Chordata; Craniata; Vertebrata; Euteleostomi; Mammalia; Eutheria; Laurasiatheria; Cetartiodactyla; Tylopoda; Camelidae; Camelus	PF01510.24^Amidase_2^N-acetylmuramoyl-L-alanine amidase^122-249^E:2.7e-17	GO:0005576^cellular_component^extracellular region`GO:0008745^molecular_function^N-acetylmuramoyl-L-alanine amidase activity`GO:0042834^molecular_function^peptidoglycan binding`GO:0008270^molecular_function^zinc ion binding`GO:0042742^biological_process^defense response to bacterium`GO:0045087^biological_process^innate immune response`GO:0001818^biological_process^negative regulation of cytokine …	GO:0008745^molecular_function^N-acetylmuramoyl-L-alanine amidase activity`GO:0009253^biological_process^peptidoglycan catabolic process
	EsPGRP4	g32454.t1	cluster_11708	Peptidoglycan recognition protein 1	304	EsPGRP4	AAY27976.1	Domain of unknown function (DUF4817); N-acetylmuramoyl-L-alanine amidase	PGRP1_CAMDR^PGRP1_CAMDR^Q:507-28,H:31-191^44.099%ID^E:1.01e-46^RecName: Full=Peptidoglycan recognition protein 1;^Eukaryota; Metazoa; Chordata; Craniata; Vertebrata; Euteleostomi; Mammalia; Eutheria; Laurasiatheria; Cetartiodactyla; Tylopoda; Camelidae; Camelus	PF16087.4^DUF4817^Domain of unknown function (DUF4817)^5-58^E:6.4e-14`PF01510.24^Amidase_2^N-acetylmuramoyl-L-alanine amidase^156-283^E:3.6e-17	GO:0005576^cellular_component^extracellular region`GO:0008745^molecular_function^N-acetylmuramoyl-L-alanine amidase activity`GO:0042834^molecular_function^peptidoglycan binding`GO:0008270^molecular_function^zinc ion binding`GO:0042742^biological_process^defense response to bacterium`GO:0045087^biological_process^innate immune response`GO:0001818^biological_process^negative regulation of cytokine …	GO:0008745^molecular_function^N-acetylmuramoyl-L-alanine amidase activity`GO:0009253^biological_process^peptidoglycan catabolic process
	EsPGRP5	c202596_f11p9_1744	cluster_2407	Peptidoglycan-recognition protein SC2	253	EsPGRP5	AIR71819.1	Signal peptide; N-acetylmuramoyl-L-alanine amidase	PGSC2_DROSI^PGSC2_DROSI^Q:303-827,H:9-183^40.571%ID^E:3.3e-38^RecName: Full=Peptidoglycan-recognition protein SC2;^Eukaryota; Metazoa; Ecdysozoa; Arthropoda; Hexapoda; Insecta; Pterygota; Neoptera; Holometabola; Diptera; Brachycera; Muscomorpha; Ephydroidea; Drosophilidae; Drosophila; Sophophora	PF01510.24^Amidase_2^N-acetylmuramoyl-L-alanine amidase^134-261^E:1.4e-20	GO:0005576^cellular_component^extracellular region`GO:0008745^molecular_function^N-acetylmuramoyl-L-alanine amidase activity`GO:0042834^molecular_function^peptidoglycan binding`GO:0008270^molecular_function^zinc ion binding`GO:0045087^biological_process^innate immune response`GO:0045824^biological_process^negative regulation of innate immune response`GO:0009253^biological_process^peptidoglycan ca…	GO:0008745^molecular_function^N-acetylmuramoyl-L-alanine amidase activity`GO:0009253^biological_process^peptidoglycan catabolic process
	EsPGRP5	g26249.t1	cluster_2407	Peptidoglycan-recognition protein 2	131	EsPGRP5	AIR71819.1	N-acetylmuramoyl-L-alanine amidase	PGRP2_HOLDI^PGRP2_HOLDI^Q:303-82,H:20-93^33.784%ID^E:1.9e-11^RecName: Full=Peptidoglycan-recognition protein 2;^Eukaryota; Metazoa; Ecdysozoa; Arthropoda; Hexapoda; Insecta; Pterygota; Neoptera; Holometabola; Coleoptera; Polyphaga; Scarabaeiformia; Scarabaeidae; Melolonthinae; Holotrichia	NA	GO:0005576^cellular_component^extracellular region`GO:0008745^molecular_function^N-acetylmuramoyl-L-alanine amidase activity`GO:0042834^molecular_function^peptidoglycan binding`GO:0008270^molecular_function^zinc ion binding`GO:0045087^biological_process^innate immune response`GO:0009253^biological_process^peptidoglycan catabolic process	NA
	EsTLR1	TR148504|c1_g1_i1|m.29453	cluster_824	Toll-like receptor Tollo	1351	EsTLR	AAY27971.1	Signal peptide; Leucine rich repeat domain; Transmembrane; Toll/interleukin-1 receptor homology (TIR) domain	TOLL8_DROME^TOLL8_DROME^Q:1791-5009,H:55-1212^27.374%ID^E:2.02e-120^RecName: Full=Toll-like receptor Tollo {ECO:0000305};^Eukaryota; Metazoa; Ecdysozoa; Arthropoda; Hexapoda; Insecta; Pterygota; Neoptera; Holometabola; Diptera; Brachycera; Muscomorpha; Ephydroidea; Drosophilidae; Drosophila; Sophophora	PF13306.5^LRR_5^Leucine rich repeats (6 copies)^267-371^E:0.022`PF13855.5^LRR_8^Leucine rich repeat^407-459^E:2.2e-08`PF13306.5^LRR_5^Leucine rich repeats (6 copies)^494-598^E:2.5e-05`PF13855.5^LRR_8^Leucine rich repeat^495-554^E:6.7e-09`PF13855.5^LRR_8^Leucine rich repeat^519-578^E:3.3e-12`PF13855.5^LRR_8^Leucine rich repeat^542-602^E:6.4e-13`PF13855.5^LRR_8^Leucine rich repeat^567-625^E:4.8e-12…	GO:0016324^cellular_component^apical plasma membrane`GO:0016021^cellular_component^integral component of membrane`GO:0003401^biological_process^axis elongation`GO:0060026^biological_process^convergent extension`GO:0002227^biological_process^innate immune response in mucosa`GO:0048935^biological_process^peripheral nervous system neuron development`GO:0010906^biological_process^regulation of glucos…	GO:0005515^molecular_function^protein binding`GO:0007165^biological_process^signal transduction
	EsTLR1	c72113_f1p0_2169	cluster_824	Toll-like receptor Tollo	246	EsTLR	AAY27971.1	Leucine rich repeat domain; Transmembrane	TOLL8_DROME^TOLL8_DROME^Q:725-1153,H:1070-1212^37.063%ID^E:1.06e-34^RecName: Full=Toll-like receptor Tollo {ECO:0000305};^Eukaryota; Metazoa; Ecdysozoa; Arthropoda; Hexapoda; Insecta; Pterygota; Neoptera; Holometabola; Diptera; Brachycera; Muscomorpha; Ephydroidea; Drosophilidae; Drosophila; Sophophora`TOLL8_DROME^TOLL8_DROME^Q:7-675,H:809-1050^26.829%ID^E:1.06e-34^RecName: Full=Toll-like recepto…	PF01582.19^TIR^TIR domain^5-92^E:1.7e-07	GO:0016324^cellular_component^apical plasma membrane`GO:0016021^cellular_component^integral component of membrane`GO:0003401^biological_process^axis elongation`GO:0060026^biological_process^convergent extension`GO:0002227^biological_process^innate immune response in mucosa`GO:0048935^biological_process^peripheral nervous system neuron development`GO:0010906^biological_process^regulation of glucos…	GO:0005515^molecular_function^protein binding`GO:0007165^biological_process^signal transduction
	EsTLR2	TR395607|c0_g1_i2|m.29770	cluster_4721	Toll-like receptor 2 type-1	706	ObTLR13	XP_014771062.1	Signal peptide; Leucine rich repeat domain; Transmembrane; Toll/interleukin-1 receptor homology (TIR) domain	TLR21_CHICK^TLR21_CHICK^Q:1120-2208,H:396-793^28.087%ID^E:2.77e-32^RecName: Full=Toll-like receptor 2 type-1;^Eukaryota; Metazoa; Chordata; Craniata; Vertebrata; Euteleostomi; Archelosauria; Archosauria; Dinosauria; Saurischia; Theropoda; Coelurosauria; Aves; Neognathae; Galloanserae; Galliformes; Phasianidae; Phasianinae; Gallus	PF01582.19^TIR^TIR domain^562-694^E:7.9e-21`PF13676.5^TIR_2^TIR domain^563-660^E:1.7e-11	GO:0005794^cellular_component^Golgi apparatus`GO:0016021^cellular_component^integral component of membrane`GO:0045121^cellular_component^membrane raft`GO:0030670^cellular_component^phagocytic vesicle membrane`GO:0071726^biological_process^cellular response to diacyl bacterial lipopeptide`GO:0071727^biological_process^cellular response to triacyl bacterial lipopeptide`GO:0006954^biological_process…	GO:0005515^molecular_function^protein binding`GO:0007165^biological_process^signal transduction
	EsTLR3	TR272699|c0_g1_i1|m.41803	cluster_2800	Toll-like receptor 2 type-2	670	ObTLR2-type-2	XP_014768978.1	Signal peptide; Leucine rich repeat domain; Transmembrane; Toll/interleukin-1 receptor homology (TIR) domain	TLR22_CHICK^TLR22_CHICK^Q:1067-2617,H:297-718^26.245%ID^E:8.05e-25^RecName: Full=Toll-like receptor 2 type-2;^Eukaryota; Metazoa; Chordata; Craniata; Vertebrata; Euteleostomi; Archelosauria; Archosauria; Dinosauria; Saurischia; Theropoda; Coelurosauria; Aves; Neognathae; Galloanserae; Galliformes; Phasianidae; Phasianinae; Gallus`TLR22_CHICK^TLR22_CHICK^Q:2715-2798,H:754-781^50%ID^E:8.05e-25^RecN…	PF01463.23^LRRCT^Leucine rich repeat C-terminal domain^469-493^E:0.0035`PF01582.19^TIR^TIR domain^555-650^E:1.4e-17`PF13676.5^TIR_2^TIR domain^556-654^E:1.6e-10	GO:0005794^cellular_component^Golgi apparatus`GO:0016021^cellular_component^integral component of membrane`GO:0031226^cellular_component^intrinsic component of plasma membrane`GO:0045121^cellular_component^membrane raft`GO:0030670^cellular_component^phagocytic vesicle membrane`GO:0004872^molecular_function^receptor activity`GO:0071726^biological_process^cellular response to diacyl bacterial lipop…	GO:0005515^molecular_function^protein binding`GO:0007165^biological_process^signal transduction
	EsTLR4	g48290.t1	cluster_22290	Protein toll	1220	ObTLR	XP_014780765.1	Signal peptide; Leucine rich repeat domain; Transmembrane; Toll/interleukin-1 receptor homology (TIR) domain	TOLL_DROME^TOLL_DROME^Q:3054-823,H:256-993^23.303%ID^E:4.03e-23^RecName: Full=Protein toll;^Eukaryota; Metazoa; Ecdysozoa; Arthropoda; Hexapoda; Insecta; Pterygota; Neoptera; Holometabola; Diptera; Brachycera; Muscomorpha; Ephydroidea; Drosophilidae; Drosophila; Sophophora`TOLL_DROME^TOLL_DROME^Q:708-310,H:859-994^30.147%ID^E:4.92e-15^RecName: Full=Protein toll;^Eukaryota; Metazoa; Ecdysozoa; Art…	PF13306.5^LRR_5^Leucine rich repeats (6 copies)^288-401^E:2.8e-13`PF13855.5^LRR_8^Leucine rich repeat^317-376^E:2.7e-14`PF13855.5^LRR_8^Leucine rich repeat^365-404^E:4.2e-08`PF13306.5^LRR_5^Leucine rich repeats (6 copies)^374-445^E:0.081`PF01463.23^LRRCT^Leucine rich repeat C-terminal domain^562-584^E:0.024`PF01582.19^TIR^TIR domain^986-1076^E:2.6e-11`PF13676.5^TIR_2^TIR domain^988-1070^E:1.8e-07	GO:0009986^cellular_component^cell surface`GO:0032154^cellular_component^cleavage furrow`GO:0005737^cellular_component^cytoplasm`GO:0005769^cellular_component^early endosome`GO:0009897^cellular_component^external side of plasma membrane`GO:0016021^cellular_component^integral component of membrane`GO:0005886^cellular_component^plasma membrane`GO:0043234^cellular_component^protein complex`GO:001995…	GO:0005515^molecular_function^protein binding`GO:0007165^biological_process^signal transduction
	EsTLR5	g91545.t1	cluster_27922	Toll-like receptor	863	MyTLR3	XP_021375890.1	Signal peptide; Leucine rich repeat domain; Transmembrane; Toll/interleukin-1 receptor homology (TIR) domain	ALS_MOUSE^ALS_MOUSE^Q:175-1899,H:57-567^27.454%ID^E:1.54e-42^RecName: Full=Insulin-like growth factor-binding protein complex acid labile subunit;^Eukaryota; Metazoa; Chordata; Craniata; Vertebrata; Euteleostomi; Mammalia; Eutheria; Euarchontoglires; Glires; Rodentia; Myomorpha; Muroidea; Muridae; Murinae; Mus; Mus	PF13855.5^LRR_8^Leucine rich repeat^79-136^E:5.7e-09`PF13306.5^LRR_5^Leucine rich repeats (6 copies)^86-160^E:4.6e-08`PF13855.5^LRR_8^Leucine rich repeat^125-182^E:6.8e-10`PF12799.6^LRR_4^Leucine Rich repeats (2 copies)^149-186^E:3.5e-06`PF13855.5^LRR_8^Leucine rich repeat^196-257^E:4.2e-13`PF13306.5^LRR_5^Leucine rich repeats (6 copies)^298-355^E:0.0067`PF13855.5^LRR_8^Leucine rich repeat^299-35…	GO:0070062^cellular_component^extracellular exosome`GO:0005576^cellular_component^extracellular region`GO:0005615^cellular_component^extracellular space`GO:0042567^cellular_component^insulin-like growth factor ternary complex`GO:0005654^cellular_component^nucleoplasm`GO:0005520^molecular_function^insulin-like growth factor binding`GO:0007155^biological_process^cell adhesion`GO:0044267^biological_…	GO:0005515^molecular_function^protein binding`GO:0007165^biological_process^signal transduction
	EsTLR6	g31247.t1	cluster_14365	Toll-like receptor 6	914	ObTLR4	XP_014770880.1	Signal peptide; Leucine rich repeat domain; Transmembrane; Toll/interleukin-1 receptor homology (TIR) domain	TLR6_MOUSE^TLR6_MOUSE^Q:1456-2259,H:451-710^30.216%ID^E:1.34e-15^RecName: Full=Toll-like receptor 6;^Eukaryota; Metazoa; Chordata; Craniata; Vertebrata; Euteleostomi; Mammalia; Eutheria; Euarchontoglires; Glires; Rodentia; Myomorpha; Muroidea; Muridae; Murinae; Mus; Mus	PF13855.5^LRR_8^Leucine rich repeat^63-120^E:6.9e-12`PF13306.5^LRR_5^Leucine rich repeats (6 copies)^65-129^E:0.0033`PF13855.5^LRR_8^Leucine rich repeat^201-248^E:7.7e-09`PF13306.5^LRR_5^Leucine rich repeats (6 copies)^203-273^E:0.17`PF13855.5^LRR_8^Leucine rich repeat^213-262^E:9.4e-09`PF13516.5^LRR_6^Leucine Rich repeat^294-308^E:0.47`PF13516.5^LRR_6^Leucine Rich repeat^483-498^E:1.9`PF13855.5^…	GO:0005737^cellular_component^cytoplasm`GO:0005768^cellular_component^endosome`GO:0010008^cellular_component^endosome membrane`GO:0005887^cellular_component^integral component of plasma membrane`GO:0042803^molecular_function^protein homodimerization activity`GO:0004872^molecular_function^receptor activity`GO:0019843^molecular_function^rRNA binding`GO:0006954^biological_process^inflammatory respon…	GO:0005515^molecular_function^protein binding`GO:0007165^biological_process^signal transduction
	EsGalectin1	TR633522|c3_g2_i1|m.28191	cluster_8370	32 kDa beta-galactoside-binding lectin	553	EsGALECTIN	AHG53998.1	Galectin, carbohydrate recognition domain (x4)	LEG1_HAECO^LEG1_HAECO^Q:1727-2506,H:10-271^30.855%ID^E:5.9e-32^RecName: Full=32 kDa beta-galactoside-binding lectin;^Eukaryota; Metazoa; Ecdysozoa; Nematoda; Chromadorea; Rhabditida; Strongylida; Trichostrongyloidea; Haemonchidae; Haemonchinae; Haemonchus`LEG1_HAECO^LEG1_HAECO^Q:890-1729,H:9-281^29.123%ID^E:2.75e-24^RecName: Full=32 kDa beta-galactoside-binding lectin;^Eukaryota; Metazoa; Ecdysoz…	PF00337.21^Gal-bind_lectin^Galactoside-binding lectin^13-139^E:1.2e-32`PF00337.21^Gal-bind_lectin^Galactoside-binding lectin^148-282^E:6.7e-26`PF00337.21^Gal-bind_lectin^Galactoside-binding lectin^291-417^E:5.3e-21`PF00337.21^Gal-bind_lectin^Galactoside-binding lectin^425-543^E:2.4e-33	GO:0030246^molecular_function^carbohydrate binding	GO:0030246^molecular_function^carbohydrate binding
	EsGalectin2	c95712_f1p2_3429	cluster_16338	Galectin-4	323	HdLEG4	APW78605.1	Galectin, carbohydrate recognition domain (x2)	LEG4_MOUSE^LEG4_MOUSE^Q:292-1176,H:14-325^33.23%ID^E:5.25e-44^RecName: Full=Galectin-4;^Eukaryota; Metazoa; Chordata; Craniata; Vertebrata; Euteleostomi; Mammalia; Eutheria; Euarchontoglires; Glires; Rodentia; Myomorpha; Muroidea; Muridae; Murinae; Mus; Mus`LEG4_MOUSE^LEG4_MOUSE^Q:763-1179,H:13-149^39.161%ID^E:1.32e-18^RecName: Full=Galectin-4;^Eukaryota; Metazoa; Chordata; Craniata; Vertebrata; …	PF00337.21^Gal-bind_lectin^Galactoside-binding lectin^32-161^E:8.5e-33`PF00337.21^Gal-bind_lectin^Galactoside-binding lectin^191-322^E:2.3e-30	GO:0005615^cellular_component^extracellular space`GO:0030246^molecular_function^carbohydrate binding`GO:0016936^molecular_function^galactoside binding	GO:0030246^molecular_function^carbohydrate binding
	LYSM2	g11540.t1	cluster_17730	LysM and putative peptidoglycan-binding domain-containing protein 2	196	ObLYSM2	XP_014782138.1	LysM domain	LYSM2_DANRE^LYSM2_DANRE^Q:570-85,H:34-199^31.638%ID^E:1.29e-18^RecName: Full=LysM and putative peptidoglycan-binding domain-containing protein 2;^Eukaryota; Metazoa; Chordata; Craniata; Vertebrata; Euteleostomi; Actinopterygii; Neopterygii; Teleostei; Ostariophysi; Cypriniformes; Cyprinidae; Danio	PF01476.19^LysM^LysM domain^39-75^E:1e-05	NA	NA
	LYSM3	TR298744|c6_g1_i1|m.44844	cluster_3208	LysM and putative peptidoglycan-binding domain-containing protein 3	238	ObLYSM3	XP_014789282.1	LysM domain	LYSM3_CHICK^LYSM3_CHICK^Q:986-1132,H:71-119^48.98%ID^E:6.76e-11^RecName: Full=LysM and putative peptidoglycan-binding domain-containing protein 3;^Eukaryota; Metazoa; Chordata; Craniata; Vertebrata; Euteleostomi; Archelosauria; Archosauria; Dinosauria; Saurischia; Theropoda; Coelurosauria; Aves; Neognathae; Galloanserae; Galliformes; Phasianidae; Phasianinae; Gallus	NA	GO:0016021^cellular_component^integral component of membrane	NA
Effector Enzyme	EsSOD	TR132802|c5_g2_i1|m.7128	cluster_586	Superoxide dismutase [Cu-Zn]	155	SmSOD	AHJ09887.1	Superoxide dismutase, copper/zinc binding domain	SODC_BOMMO^SODC_BOMMO^Q:136-600,H:1-153^68.79%ID^E:1.6e-68^RecName: Full=Superoxide dismutase [Cu-Zn];^Eukaryota; Metazoa; Ecdysozoa; Arthropoda; Hexapoda; Insecta; Pterygota; Neoptera; Holometabola; Lepidoptera; Glossata; Ditrysia; Bombycoidea; Bombycidae; Bombycinae; Bombyx	PF00080.19^Sod_Cu^Copper/zinc superoxide dismutase (SODC)^11-151^E:4.4e-49	GO:0005737^cellular_component^cytoplasm`GO:0046872^molecular_function^metal ion binding`GO:0004784^molecular_function^superoxide dismutase activity	GO:0046872^molecular_function^metal ion binding`GO:0006801^biological_process^superoxide metabolic process`GO:0055114^biological_process^oxidation-reduction process
	SODC2	g77040.t1	cluster_13902	Superoxide dismutase [Cu-Zn]	959	Ob_uncharacterized	XP_014784369.1	Superoxide dismutase, copper/zinc binding domain	SODC_MOUSE^SODC_MOUSE^Q:2148-1765,H:9-121^30.769%ID^E:3.04e-06^RecName: Full=Superoxide dismutase [Cu-Zn];^Eukaryota; Metazoa; Chordata; Craniata; Vertebrata; Euteleostomi; Mammalia; Eutheria; Euarchontoglires; Glires; Rodentia; Myomorpha; Muroidea; Muridae; Murinae; Mus; Mus	PF00080.19^Sod_Cu^Copper/zinc superoxide dismutase (SODC)^252-374^E:5.4e-11`PF00080.19^Sod_Cu^Copper/zinc superoxide dismutase (SODC)^566-689^E:1.4e-05	GO:1904115^cellular_component^axon cytoplasm`GO:0005737^cellular_component^cytoplasm`GO:0031410^cellular_component^cytoplasmic vesicle`GO:0005829^cellular_component^cytosol`GO:0032839^cellular_component^dendrite cytoplasm`GO:0031045^cellular_component^dense core granule`GO:0070062^cellular_component^extracellular exosome`GO:0031012^cellular_component^extracellular matrix`GO:0005615^cellular_compo…	GO:0046872^molecular_function^metal ion binding`GO:0006801^biological_process^superoxide metabolic process`GO:0055114^biological_process^oxidation-reduction process
	SODC3	isotig01040|m.9077	cluster_7124	Superoxide dismutase [Cu-Zn]	203	SpSOD	AEE87265.1	Superoxide dismutase, copper/zinc binding domain	SODC_SCHPO^SODC_SCHPO^Q:451-900,H:7-150^40.397%ID^E:3.43e-23^RecName: Full=Superoxide dismutase [Cu-Zn];^Eukaryota; Fungi; Dikarya; Ascomycota; Taphrinomycotina; Schizosaccharomycetes; Schizosaccharomycetales; Schizosaccharomycetaceae; Schizosaccharomyces	PF00080.19^Sod_Cu^Copper/zinc superoxide dismutase (SODC)^55-198^E:4.6e-31	GO:0005737^cellular_component^cytoplasm`GO:0005829^cellular_component^cytosol`GO:0005615^cellular_component^extracellular space`GO:0005758^cellular_component^mitochondrial intermembrane space`GO:0005507^molecular_function^copper ion binding`GO:0004784^molecular_function^superoxide dismutase activity`GO:0008270^molecular_function^zinc ion binding`GO:0045454^biological_process^cell redox homeostasi…	GO:0046872^molecular_function^metal ion binding`GO:0006801^biological_process^superoxide metabolic process`GO:0055114^biological_process^oxidation-reduction process
	SODC3	c124720_f1p94_1276	cluster_7124	Superoxide dismutase [Cu-Zn]	326	SpSOD	AEE87265.1	Signal peptideSuperoxide dismutase, copper/zinc binding domain	SODC_SCHPO^SODC_SCHPO^Q:705-1154,H:7-150^40.397%ID^E:9.91e-23^RecName: Full=Superoxide dismutase [Cu-Zn];^Eukaryota; Fungi; Dikarya; Ascomycota; Taphrinomycotina; Schizosaccharomycetes; Schizosaccharomycetales; Schizosaccharomycetaceae; Schizosaccharomyces	PF00080.19^Sod_Cu^Copper/zinc superoxide dismutase (SODC)^241-384^E:3.3e-30	GO:0005737^cellular_component^cytoplasm`GO:0005829^cellular_component^cytosol`GO:0005615^cellular_component^extracellular space`GO:0005758^cellular_component^mitochondrial intermembrane space`GO:0005507^molecular_function^copper ion binding`GO:0004784^molecular_function^superoxide dismutase activity`GO:0008270^molecular_function^zinc ion binding`GO:0045454^biological_process^cell redox homeostasi…	GO:0046872^molecular_function^metal ion binding`GO:0006801^biological_process^superoxide metabolic process`GO:0055114^biological_process^oxidation-reduction process
	SODM	c123132_f1p3_1433	cluster_11217	Superoxide dismutase [Mn], mitochondrial	234	ObSODM	XP_014773098.1	Signal peptide; Manganese/iron superoxide dismutase, N-terminal; Manganese/iron superoxide dismutase, C-terminal	SODM_RAT^SODM_RAT^Q:127-756,H:11-217^66.19%ID^E:1.19e-102^RecName: Full=Superoxide dismutase [Mn], mitochondrial;^Eukaryota; Metazoa; Chordata; Craniata; Vertebrata; Euteleostomi; Mammalia; Eutheria; Euarchontoglires; Glires; Rodentia; Myomorpha; Muroidea; Muridae; Murinae; Rattus	PF00081.21^Sod_Fe_N^Iron/manganese superoxide dismutases, alpha-hairpin domain^37-118^E:5.5e-32`PF02777.17^Sod_Fe_C^Iron/manganese superoxide dismutases, C-terminal domain^125-228^E:9e-35	GO:0005737^cellular_component^cytoplasm`GO:0005743^cellular_component^mitochondrial inner membrane`GO:0042645^cellular_component^mitochondrial nucleoid`GO:0005739^cellular_component^mitochondrion`GO:0043209^cellular_component^myelin sheath`GO:0003677^molecular_function^DNA binding`GO:0019899^molecular_function^enzyme binding`GO:0042802^molecular_function^identical protein binding`GO:0030145^molec…	GO:0004784^molecular_function^superoxide dismutase activity`GO:0046872^molecular_function^metal ion binding`GO:0006801^biological_process^superoxide metabolic process`GO:0055114^biological_process^oxidation-reduction process
	HSP71	c35333_f1p15_1997	cluster_11716	Heat shock cognate 71 kDa protein	462	HmHSP70	CDS28176.1	ATPase, nucleotide binding domain; Heat shock protein 70kD (HSP70), peptide-binding domain	HSP7C_RAT^HSP7C_RAT^Q:42-1331,H:1-432^85.88%ID^E:0^RecName: Full=Heat shock cognate 71 kDa protein;^Eukaryota; Metazoa; Chordata; Craniata; Vertebrata; Euteleostomi; Mammalia; Eutheria; Euarchontoglires; Glires; Rodentia; Myomorpha; Muroidea; Muridae; Murinae; Rattus`HSP7C_RAT^HSP7C_RAT^Q:1286-1708,H:472-612^77.305%ID^E:1.44e-65^RecName: Full=Heat shock cognate 71 kDa protein;^Eukaryota; Metazoa;…	PF00012.19^HSP70^Hsp70 protein^1-95^E:6.6e-10	GO:0005524^molecular_function^ATP binding	NA
	HSP71	c36410_f1p4_2104	cluster_11716	Heat shock cognate 71 kDa protein	243	SpHSP70	AIF32626.1	Heat shock protein 70kD, peptide-binding domain; Heat shock protein 70kD, C-terminal domain	HSP7C_RAT^HSP7C_RAT^Q:855-1943,H:250-612^86.226%ID^E:0^RecName: Full=Heat shock cognate 71 kDa protein;^Eukaryota; Metazoa; Chordata; Craniata; Vertebrata; Euteleostomi; Mammalia; Eutheria; Euarchontoglires; Glires; Rodentia; Myomorpha; Muroidea; Muridae; Murinae; Rattus`HSP7C_RAT^HSP7C_RAT^Q:55-966,H:1-279^73.529%ID^E:3.35e-143^RecName: Full=Heat shock cognate 71 kDa protein;^Eukaryota; Metazoa;…	PF00012.19^HSP70^Hsp70 protein^22-205^E:6.3e-92	GO:0042470^cellular_component^melanosome`GO:0005730^cellular_component^nucleolus`GO:0005886^cellular_component^plasma membrane`GO:0005681^cellular_component^spliceosomal complex`GO:0005524^molecular_function^ATP binding`GO:0006397^biological_process^mRNA processing`GO:0006355^biological_process^regulation of transcription, DNA-templated`GO:0008380^biological_process^RNA splicing`GO:0006351^biolog…	NA
	HSP71	c196330_f1p3_1314	cluster_11716	Heat shock cognate 71 kDa protein	243	SmHSP70	AIF32626.1	Heat shock protein 70kD, peptide-binding domain; Heat shock protein 70kD, C-terminal domain	HSP7C_ICTPU^HSP7C_ICTPU^Q:370-1026,H:394-612^85.845%ID^E:2.62e-118^RecName: Full=Heat shock cognate 71 kDa protein;^Eukaryota; Metazoa; Chordata; Craniata; Vertebrata; Euteleostomi; Actinopterygii; Neopterygii; Teleostei; Ostariophysi; Siluriformes; Ictaluridae; Ictalurus	PF00012.19^HSP70^Hsp70 protein^1-212^E:2e-64	GO:0005737^cellular_component^cytoplasm`GO:0005634^cellular_component^nucleus`GO:0005524^molecular_function^ATP binding	NA
	HSP90	g6318.t1	cluster_24185	Heat shock protein HSP 90-alpha	289	OvHSP90	AET41703.1
Signaling	MYD88_1	c98230_f1p1_1673	cluster_16435	Myeloid differentiation primary response protein MyD88	363	Ob_uncharacterized	XP_014771658.1	Death domain; SEFIR domain	MYD88_PANTR^MYD88_PANTR^Q:503-757,H:19-98^34.118%ID^E:3.18e-06^RecName: Full=Myeloid differentiation primary response protein MyD88;^Eukaryota; Metazoa; Chordata; Craniata; Vertebrata; Euteleostomi; Mammalia; Eutheria; Euarchontoglires; Primates; Haplorrhini; Catarrhini; Hominidae; Pan	PF08357.10^SEFIR^SEFIR domain^224-356^E:1.3e-10	GO:0005829^cellular_component^cytosol`GO:0005886^cellular_component^plasma membrane`GO:0070976^molecular_function^TIR domain binding`GO:0050830^biological_process^defense response to Gram-positive bacterium`GO:0090557^biological_process^establishment of endothelial intestinal barrier`GO:0016064^biological_process^immunoglobulin mediated immune response`GO:0009682^biological_process^induced system…	NA
	MYD88_2	g22615.t1	cluster_2516	Myeloid differentiation primary response protein MyD88	372	SjMYD88	AQY56781.1	Death domain; Toll/interleukin-1 receptor homology (TIR) domain	MYD88_HUMAN^MYD88_HUMAN^Q:1032-196,H:24-296^40.07%ID^E:4.01e-65^RecName: Full=Myeloid differentiation primary response protein MyD88;^Eukaryota; Metazoa; Chordata; Craniata; Vertebrata; Euteleostomi; Mammalia; Eutheria; Euarchontoglires; Primates; Haplorrhini; Catarrhini; Hominidae; Homo	PF00531.21^Death^Death domain^57-121^E:4.2e-09`PF13676.5^TIR_2^TIR domain^178-287^E:2.1e-11`PF01582.19^TIR^TIR domain^182-279^E:2.1e-09	GO:0005737^cellular_component^cytoplasm`GO:0005829^cellular_component^cytosol`GO:0010008^cellular_component^endosome membrane`GO:0005634^cellular_component^nucleus`GO:0005886^cellular_component^plasma membrane`GO:0005123^molecular_function^death receptor binding`GO:0042802^molecular_function^identical protein binding`GO:0043621^molecular_function^protein self-association`GO:0070976^molecular_func…	GO:0005515^molecular_function^protein binding`GO:0007165^biological_process^signal transduction
	EsIRAK4	TR101118|c2_g2_i2|m.40331	cluster_23	Interleukin-1 receptor-associated kinase 4	537	EsIRAK4	AAY27972.1	Tube, Death domain; Protein kinase domain	IRAK4_HUMAN^IRAK4_HUMAN^Q:882-1673,H:173-441^46.468%ID^E:9.38e-59^RecName: Full=Interleukin-1 receptor-associated kinase 4;^Eukaryota; Metazoa; Chordata; Craniata; Vertebrata; Euteleostomi; Mammalia; Eutheria; Euarchontoglires; Primates; Haplorrhini; Catarrhini; Hominidae; Homo`IRAK4_HUMAN^IRAK4_HUMAN^Q:156-470,H:1-100^33.645%ID^E:8.17e-07^RecName: Full=Interleukin-1 receptor-associated kinase 4;…	PF14786.5^Death_2^Tube Death domain^16-119^E:5.3e-08`PF07714.16^Pkinase_Tyr^Protein tyrosine kinase^261-450^E:1.6e-39`PF00069.24^Pkinase^Protein kinase domain^262-479^E:2.7e-41	GO:0005737^cellular_component^cytoplasm`GO:0005829^cellular_component^cytosol`GO:0010008^cellular_component^endosome membrane`GO:0005615^cellular_component^extracellular space`GO:0005634^cellular_component^nucleus`GO:0005886^cellular_component^plasma membrane`GO:0005524^molecular_function^ATP binding`GO:0005149^molecular_function^interleukin-1 receptor binding`GO:0000287^molecular_function^magnes…	GO:0004672^molecular_function^protein kinase activity`GO:0006468^biological_process^protein phosphorylation`GO:0005524^molecular_function^ATP binding
	IRAK4_2	c8160_f6p3_2517	cluster_15833	Interleukin-1 receptor-associated kinase 4	515	ObIRAK4	XP_014771936.1	Death domain; Protein kinase domain	IRAK4_BOVIN^IRAK4_BOVIN^Q:130-1461,H:26-398^32.892%ID^E:5.43e-45^RecName: Full=Interleukin-1 receptor-associated kinase 4;^Eukaryota; Metazoa; Chordata; Craniata; Vertebrata; Euteleostomi; Mammalia; Eutheria; Laurasiatheria; Cetartiodactyla; Ruminantia; Pecora; Bovidae; Bovinae; Bos	PF00531.21^Death^Death domain^48-113^E:0.00011`PF00069.24^Pkinase^Protein kinase domain^263-557^E:1.2e-46`PF07714.16^Pkinase_Tyr^Protein tyrosine kinase^265-560^E:2.4e-44	GO:0005737^cellular_component^cytoplasm`GO:0005829^cellular_component^cytosol`GO:0010008^cellular_component^endosome membrane`GO:0045323^cellular_component^interleukin-1 receptor complex`GO:0005811^cellular_component^lipid droplet`GO:0005634^cellular_component^nucleus`GO:0005886^cellular_component^plasma membrane`GO:0005524^molecular_function^ATP binding`GO:0031072^molecular_function^heat shock p…	GO:0005515^molecular_function^protein binding`GO:0007165^biological_process^signal transduction`GO:0004672^molecular_function^protein kinase activity`GO:0005524^molecular_function^ATP binding`GO:0006468^biological_process^protein phosphorylation
	IRAK4_2	g88227.t1	cluster_15833	Probable serine/threonine-protein kinase PBL6	697	ObIRAK4	XP_014771936.1	Protein kinase domain	PBL6_ARATH^PBL6_ARATH^Q:972-604,H:193-307^49.194%ID^E:1.96e-26^RecName: Full=Probable serine/threonine-protein kinase PBL6 {ECO:0000305};^Eukaryota; Viridiplantae; Streptophyta; Embryophyta; Tracheophyta; Spermatophyta; Magnoliophyta; eudicotyledons; Gunneridae; Pentapetalae; rosids; malvids; Brassicales; Brassicaceae; Camelineae; Arabidopsis	PF07714.16^Pkinase_Tyr^Protein tyrosine kinase^37-240^E:1.4e-24`PF00069.24^Pkinase^Protein kinase domain^44-237^E:4.3e-28	GO:0005737^cellular_component^cytoplasm`GO:0005811^cellular_component^lipid droplet`GO:0005634^cellular_component^nucleus`GO:0005524^molecular_function^ATP binding`GO:0004674^molecular_function^protein serine/threonine kinase activity`GO:0045087^biological_process^innate immune response`GO:0070498^biological_process^interleukin-1-mediated signaling pathway`GO:0035556^biological_process^intracellu…	GO:0004672^molecular_function^protein kinase activity`GO:0006468^biological_process^protein phosphorylation`GO:0005524^molecular_function^ATP binding
	TRAF2	g53219.t1	cluster_5541	TNF receptor-associated factor 2	576	ObTRAF2	XP_014784787.1	Transposase, type 1; Zinc finger, RING-type; MATH/TRAF domain	TRAF2_HUMAN^TRAF2_HUMAN^Q:1191-34,H:25-501^33.612%ID^E:4.66e-82^RecName: Full=TNF receptor-associated factor 2;^Eukaryota; Metazoa; Chordata; Craniata; Vertebrata; Euteleostomi; Mammalia; Eutheria; Euarchontoglires; Primates; Haplorrhini; Catarrhini; Hominidae; Homo	PF01359.17^Transposase_1^Transposase (partial DDE domain)^56-133^E:2.7e-19`PF13445.5^zf-RING_UBOX^RING-type zinc-finger^190-217^E:7.3e-05`PF00097.24^zf-C3HC4^Zinc finger, C3HC4 type (RING finger)^190-226^E:0.00025	GO:1990597^cellular_component^AIP1-IRE1 complex`GO:0035631^cellular_component^CD40 receptor complex`GO:0005938^cellular_component^cell cortex`GO:0009898^cellular_component^cytoplasmic side of plasma membrane`GO:0005829^cellular_component^cytosol`GO:1990604^cellular_component^IRE1-TRAF2-ASK1 complex`GO:0045121^cellular_component^membrane raft`GO:0005654^cellular_component^nucleoplasm`GO:0097057^ce…	GO:0046872^molecular_function^metal ion binding
	TRAF3	c82312_f1p0_2491	cluster_15867	TNF receptor-associated factor 3	504	ObTRAF3	XP_014770326.1	Zinc finger, RING-type; Zinc finger, SIAH-type; Zinc finger, TRAF-type; MATH/TRAF domain	TRAF3_MOUSE^TRAF3_MOUSE^Q:247-1683,H:45-559^33.523%ID^E:2.23e-82^RecName: Full=TNF receptor-associated factor 3;^Eukaryota; Metazoa; Chordata; Craniata; Vertebrata; Euteleostomi; Mammalia; Eutheria; Euarchontoglires; Glires; Rodentia; Myomorpha; Muroidea; Muridae; Murinae; Mus; Mus	PF00097.24^zf-C3HC4^Zinc finger, C3HC4 type (RING finger)^40-77^E:6e-05`PF02176.17^zf-TRAF^TRAF-type zinc finger^158-216^E:1.3e-08	GO:0035631^cellular_component^CD40 receptor complex`GO:0009898^cellular_component^cytoplasmic side of plasma membrane`GO:0005768^cellular_component^endosome`GO:0019901^molecular_function^protein kinase binding`GO:0019903^molecular_function^protein phosphatase binding`GO:0031996^molecular_function^thioesterase binding`GO:0016740^molecular_function^transferase activity`GO:0005164^molecular_function…	GO:0046872^molecular_function^metal ion binding`GO:0008270^molecular_function^zinc ion binding
	TRAF4	TR683727|c9_g1_i5|m.7586	cluster_9167	TNF receptor-associated factor 4	475	BpTRAF4	XP_014774066.1	Zinc finger, TRAF-type; MATH/TRAF domain	TRAF4_MOUSE^TRAF4_MOUSE^Q:845-2098,H:41-463^45.176%ID^E:4.24e-130^RecName: Full=TNF receptor-associated factor 4;^Eukaryota; Metazoa; Chordata; Craniata; Vertebrata; Euteleostomi; Mammalia; Eutheria; Euarchontoglires; Glires; Rodentia; Myomorpha; Muroidea; Muridae; Murinae; Mus; Mus	PF02176.17^zf-TRAF^TRAF-type zinc finger^99-152^E:5.4e-07`PF02176.17^zf-TRAF^TRAF-type zinc finger^154-208^E:3.7e-11`PF13913.5^zf-C2HC_2^zinc-finger of a C2HC-type^190-212^E:0.0027`PF02176.17^zf-TRAF^TRAF-type zinc finger^208-267^E:1.1e-16`PF00917.25^MATH^MATH domain^418-454^E:0.051	GO:0005923^cellular_component^bicellular tight junction`GO:0005737^cellular_component^cytoplasm`GO:0005856^cellular_component^cytoskeleton`GO:0005634^cellular_component^nucleus`GO:0048471^cellular_component^perinuclear region of cytoplasm`GO:0005886^cellular_component^plasma membrane`GO:0042802^molecular_function^identical protein binding`GO:0019901^molecular_function^protein kinase binding`GO:00…	GO:0008270^molecular_function^zinc ion binding`GO:0005515^molecular_function^protein binding
	TRAF4	c43236_f1p0_1788	cluster_9167	TNF receptor-associated factor 4	445	BpTRAF4	XP_014774066.1	Zinc finger, RING-type; Zinc finger, TRAF-type; MATH/TRAF domain	TRAF4_MOUSE^TRAF4_MOUSE^Q:174-1577,H:1-463^46.316%ID^E:4.38e-155^RecName: Full=TNF receptor-associated factor 4;^Eukaryota; Metazoa; Chordata; Craniata; Vertebrata; Euteleostomi; Mammalia; Eutheria; Euarchontoglires; Glires; Rodentia; Myomorpha; Muroidea; Muridae; Murinae; Mus; Mus	PF00097.24^zf-C3HC4^Zinc finger, C3HC4 type (RING finger)^18-59^E:5.2e-08`PF13923.5^zf-C3HC4_2^Zinc finger, C3HC4 type (RING finger)^18-50^E:2.2e-07`PF13445.5^zf-RING_UBOX^RING-type zinc-finger^18-65^E:1.3e-05`PF02176.17^zf-TRAF^TRAF-type zinc finger^112-165^E:5.6e-07`PF02176.17^zf-TRAF^TRAF-type zinc finger^167-221^E:3.8e-11`PF13913.5^zf-C2HC_2^zinc-finger of a C2HC-type^203-225^E:0.0028`PF02176…	GO:0005923^cellular_component^bicellular tight junction`GO:0005737^cellular_component^cytoplasm`GO:0005856^cellular_component^cytoskeleton`GO:0005634^cellular_component^nucleus`GO:0048471^cellular_component^perinuclear region of cytoplasm`GO:0005886^cellular_component^plasma membrane`GO:0042802^molecular_function^identical protein binding`GO:0019901^molecular_function^protein kinase binding`GO:00…	GO:0046872^molecular_function^metal ion binding`GO:0008270^molecular_function^zinc ion binding`GO:0005515^molecular_function^protein binding
	TRAF6	g38415.t1	cluster_4580	TNF receptor-associated factor 6	661	EsTRAF6	AAY27978.1	Zinc finger, RING-type; Zinc finger, TRAF-type; MATH/TRAF domain	TRAF6_BOVIN^TRAF6_BOVIN^Q:1218-16,H:198-519^30.025%ID^E:9.15e-49^RecName: Full=TNF receptor-associated factor 6;^Eukaryota; Metazoa; Chordata; Craniata; Vertebrata; Euteleostomi; Mammalia; Eutheria; Laurasiatheria; Cetartiodactyla; Ruminantia; Pecora; Bovidae; Bovinae; Bos`TRAF6_BOVIN^TRAF6_BOVIN^Q:1977-1681,H:55-151^57.576%ID^E:7.23e-31^RecName: Full=TNF receptor-associated factor 6;^Eukaryota; …	PF13923.5^zf-C3HC4_2^Zinc finger, C3HC4 type (RING finger)^19-57^E:7.9e-10`PF13639.5^zf-RING_2^Ring finger domain^19-57^E:6.8e-07`PF00097.24^zf-C3HC4^Zinc finger, C3HC4 type (RING finger)^20-56^E:6e-08`PF13445.5^zf-RING_UBOX^RING-type zinc-finger^20-56^E:3.3e-05`PF02176.17^zf-TRAF^TRAF-type zinc finger^283-320^E:2e-07	GO:0035631^cellular_component^CD40 receptor complex`GO:0005938^cellular_component^cell cortex`GO:0009898^cellular_component^cytoplasmic side of plasma membrane`GO:0005829^cellular_component^cytosol`GO:0005811^cellular_component^lipid droplet`GO:0005634^cellular_component^nucleus`GO:0048471^cellular_component^perinuclear region of cytoplasm`GO:0043234^cellular_component^protein complex`GO:0042826^…	GO:0046872^molecular_function^metal ion binding`GO:0008270^molecular_function^zinc ion binding
	TRAF6	TR385091|c1_g1_i2|m.21623	cluster_4580	TNF receptor-associated factor 6	555	EsTRAF6	AAY27978.1	Zinc finger, RING-type; Zinc finger, TRAF-type; MATH/TRAF domain	TRAF6_BOVIN^TRAF6_BOVIN^Q:625-2268,H:55-519^35.701%ID^E:1.91e-105^RecName: Full=TNF receptor-associated factor 6;^Eukaryota; Metazoa; Chordata; Craniata; Vertebrata; Euteleostomi; Mammalia; Eutheria; Laurasiatheria; Cetartiodactyla; Ruminantia; Pecora; Bovidae; Bovinae; Bos	PF13923.5^zf-C3HC4_2^Zinc finger, C3HC4 type (RING finger)^19-57^E:6.4e-10`PF13639.5^zf-RING_2^Ring finger domain^19-57^E:5.4e-07`PF00097.24^zf-C3HC4^Zinc finger, C3HC4 type (RING finger)^20-56^E:4.8e-08`PF13445.5^zf-RING_UBOX^RING-type zinc-finger^20-56^E:2.7e-05`PF02176.17^zf-TRAF^TRAF-type zinc finger^103-157^E:1e-10`PF02176.17^zf-TRAF^TRAF-type zinc finger^157-214^E:9.9e-12	GO:0035631^cellular_component^CD40 receptor complex`GO:0005938^cellular_component^cell cortex`GO:0009898^cellular_component^cytoplasmic side of plasma membrane`GO:0005829^cellular_component^cytosol`GO:0005811^cellular_component^lipid droplet`GO:0005634^cellular_component^nucleus`GO:0048471^cellular_component^perinuclear region of cytoplasm`GO:0043234^cellular_component^protein complex`GO:0042826^…	GO:0046872^molecular_function^metal ion binding`GO:0008270^molecular_function^zinc ion binding
	TRAF7	c18136_f5p4_2506	cluster_8	TNF receptor-associated factor 7	702	BgTRAF7	XP_013061825.1	Zinc finger, RING-type; Zinc finger, WD40 repeat	TRAF7_MOUSE^TRAF7_MOUSE^Q:528-2228,H:8-592^61.121%ID^E:0^RecName: Full=E3 ubiquitin-protein ligase TRAF7;^Eukaryota; Metazoa; Chordata; Craniata; Vertebrata; Euteleostomi; Mammalia; Eutheria; Euarchontoglires; Glires; Rodentia; Myomorpha; Muroidea; Muridae; Murinae; Mus; Mus	PF14447.5^Prok-RING_4^Prokaryotic RING finger family 4^166-205^E:8e-07`PF13445.5^zf-RING_UBOX^RING-type zinc-finger^166-199^E:1.3e-06`PF00097.24^zf-C3HC4^Zinc finger, C3HC4 type (RING finger)^166-199^E:4e-05`PF02176.17^zf-TRAF^TRAF-type zinc finger^257-302^E:5.9e-05`PF00400.31^WD40^WD domain, G-beta repeat^424-459^E:1.4e-07`PF00400.31^WD40^WD domain, G-beta repeat^465-500^E:0.002`PF00400.31^WD40^…	GO:0031410^cellular_component^cytoplasmic vesicle`GO:0005829^cellular_component^cytosol`GO:0043231^cellular_component^intracellular membrane-bounded organelle`GO:0005634^cellular_component^nucleus`GO:0048471^cellular_component^perinuclear region of cytoplasm`GO:0005886^cellular_component^plasma membrane`GO:0000151^cellular_component^ubiquitin ligase complex`GO:0004842^molecular_function^ubiquitin…	GO:0046872^molecular_function^metal ion binding`GO:0008270^molecular_function^zinc ion binding`GO:0005515^molecular_function^protein binding
	TAK1	c69272_f1p1_2522	cluster_16222	Mitogen-activated protein kinase kinase kinase 7	592	MgTAK	AHZ44497.1	Serine-threonine/tyrosine-protein kinase, catalytic domain	M3K7_BOVIN^M3K7_BOVIN^Q:313-2028,H:24-554^46.967%ID^E:2.19e-170^RecName: Full=Mitogen-activated protein kinase kinase kinase 7;^Eukaryota; Metazoa; Chordata; Craniata; Vertebrata; Euteleostomi; Mammalia; Eutheria; Laurasiatheria; Cetartiodactyla; Ruminantia; Pecora; Bovidae; Bovinae; Bos	PF07714.16^Pkinase_Tyr^Protein tyrosine kinase^18-265^E:2.3e-57`PF00069.24^Pkinase^Protein kinase domain^20-264^E:8.4e-52	GO:0005671^cellular_component^Ada2/Gcn5/Ada3 transcription activator complex`GO:0008385^cellular_component^IkappaB kinase complex`GO:0005622^cellular_component^intracellular`GO:0005886^cellular_component^plasma membrane`GO:0005524^molecular_function^ATP binding`GO:0042802^molecular_function^identical protein binding`GO:0000287^molecular_function^magnesium ion binding`GO:0004709^molecular_function…	GO:0004672^molecular_function^protein kinase activity`GO:0006468^biological_process^protein phosphorylation`GO:0005524^molecular_function^ATP binding
	TAK1	c15923_f4p0_2537	cluster_16222	Mitogen-activated protein kinase kinase kinase 7	395	MgTAK	AHZ44497.1	Protein kinase-like domain superfamily	M3K7_HUMAN^M3K7_HUMAN^Q:298-786,H:29-190^73.006%ID^E:5.71e-131^RecName: Full=Mitogen-activated protein kinase kinase kinase 7;^Eukaryota; Metazoa; Chordata; Craniata; Vertebrata; Euteleostomi; Mammalia; Eutheria; Euarchontoglires; Primates; Haplorrhini; Catarrhini; Hominidae; Homo`M3K7_HUMAN^M3K7_HUMAN^Q:803-2044,H:197-581^35.981%ID^E:5.71e-131^RecName: Full=Mitogen-activated protein kinase kinas…	PF07714.16^Pkinase_Tyr^Protein tyrosine kinase^18-166^E:5.1e-34`PF00069.24^Pkinase^Protein kinase domain^20-174^E:1.1e-34	GO:0005737^cellular_component^cytoplasm`GO:0005622^cellular_component^intracellular`GO:0005886^cellular_component^plasma membrane`GO:0014069^cellular_component^postsynaptic density of dendrite`GO:0005524^molecular_function^ATP binding`GO:0000287^molecular_function^magnesium ion binding`GO:0004708^molecular_function^MAP kinase kinase activity`GO:0004709^molecular_function^MAP kinase kinase kinase …	GO:0004672^molecular_function^protein kinase activity`GO:0006468^biological_process^protein phosphorylation`GO:0005524^molecular_function^ATP binding
	TAK1	c55278_f2p1_2609	cluster_16222	Mitogen-activated protein kinase kinase kinase 7	584	MgTAK	AHZ44497.1	Serine-threonine/tyrosine-protein kinase, catalytic domain	M3K7_PONAB^M3K7_PONAB^Q:310-1998,H:24-540^47.12%ID^E:4.35e-163^RecName: Full=Mitogen-activated protein kinase kinase kinase 7;^Eukaryota; Metazoa; Chordata; Craniata; Vertebrata; Euteleostomi; Mammalia; Eutheria; Euarchontoglires; Primates; Haplorrhini; Catarrhini; Hominidae; Pongo	PF07714.16^Pkinase_Tyr^Protein tyrosine kinase^18-265^E:2.2e-57`PF00069.24^Pkinase^Protein kinase domain^20-264^E:8.2e-52	GO:0005737^cellular_component^cytoplasm`GO:0005886^cellular_component^plasma membrane`GO:0005524^molecular_function^ATP binding`GO:0000287^molecular_function^magnesium ion binding`GO:0004709^molecular_function^MAP kinase kinase kinase activity`GO:0006915^biological_process^apoptotic process`GO:0007252^biological_process^I-kappaB phosphorylation`GO:0043507^biological_process^positive regulation of…	GO:0004672^molecular_function^protein kinase activity`GO:0006468^biological_process^protein phosphorylation`GO:0005524^molecular_function^ATP binding
	TAB1	g13401.t1	cluster_5482	TGF-beta-activated kinase 1 and MAP3K7-binding protein 1	523	ObTAB1	XP_014776667.1	PPM-type phosphatase-like domain	TAB1_HUMAN^TAB1_HUMAN^Q:1497-100,H:17-488^34.51%ID^E:1.04e-78^RecName: Full=TGF-beta-activated kinase 1 and MAP3K7-binding protein 1;^Eukaryota; Metazoa; Chordata; Craniata; Vertebrata; Euteleostomi; Mammalia; Eutheria; Euarchontoglires; Primates; Haplorrhini; Catarrhini; Hominidae; Homo	PF00481.20^PP2C^Protein phosphatase 2C^55-299^E:1.3e-21	GO:0005829^cellular_component^cytosol`GO:0010008^cellular_component^endosome membrane`GO:0016607^cellular_component^nuclear speck`GO:0043234^cellular_component^protein complex`GO:0008047^molecular_function^enzyme activator activity`GO:0019209^molecular_function^kinase activator activity`GO:0048273^molecular_function^mitogen-activated protein kinase p38 binding`GO:0032403^molecular_function^protei…	GO:0003824^molecular_function^catalytic activity
	TAB1	c29899_f1p1_2495	cluster_5482	TGF-beta-activated kinase 1 and MAP3K7-binding protein 1	557	ObTAB1	XP_014776667.1	PPM-type phosphatase-like domain	TAB1_HUMAN^TAB1_HUMAN^Q:122-1621,H:17-488^37.059%ID^E:1.38e-90^RecName: Full=TGF-beta-activated kinase 1 and MAP3K7-binding protein 1;^Eukaryota; Metazoa; Chordata; Craniata; Vertebrata; Euteleostomi; Mammalia; Eutheria; Euarchontoglires; Primates; Haplorrhini; Catarrhini; Hominidae; Homo	PF00481.20^PP2C^Protein phosphatase 2C^70-348^E:4.9e-31	GO:0005829^cellular_component^cytosol`GO:0010008^cellular_component^endosome membrane`GO:0016607^cellular_component^nuclear speck`GO:0043234^cellular_component^protein complex`GO:0008047^molecular_function^enzyme activator activity`GO:0019209^molecular_function^kinase activator activity`GO:0048273^molecular_function^mitogen-activated protein kinase p38 binding`GO:0032403^molecular_function^protei…	GO:0003824^molecular_function^catalytic activity
	TAB3	c16307_f6p3_2164	cluster_12203	TGF-beta-activated kinase 1 and MAP3K7-binding protein 3	537	MyTAB3	XP_021355288.1	Zinc finger, RanBP2-type	TAB3_MOUSE^TAB3_MOUSE^Q:1221-1757,H:514-714^22.927%ID^E:1.07e-11^RecName: Full=TGF-beta-activated kinase 1 and MAP3K7-binding protein 3;^Eukaryota; Metazoa; Chordata; Craniata; Vertebrata; Euteleostomi; Mammalia; Eutheria; Euarchontoglires; Glires; Rodentia; Myomorpha; Muroidea; Muridae; Murinae; Mus; Mus	PF00641.17^zf-RanBP^Zn-finger in Ran binding protein and others^506-533^E:8.1e-08	GO:0005829^cellular_component^cytosol`GO:0010008^cellular_component^endosome membrane`GO:0005654^cellular_component^nucleoplasm`GO:0005886^cellular_component^plasma membrane`GO:0070530^molecular_function^K63-linked polyubiquitin modification-dependent protein binding`GO:0046872^molecular_function^metal ion binding`GO:0000187^biological_process^activation of MAPK activity`GO:0038095^biological_pro…	NA
	IKKβ	TR27266|c2_g2_i1|m.38364	cluster_2799	Inhibitor of nuclear factor kappa-B kinase subunit beta	485	ObIKKβ	XP_014769161.1	Protein kinase domain	IKKB_HUMAN^IKKB_HUMAN^Q:102-1511,H:9-486^38.557%ID^E:1.72e-99^RecName: Full=Inhibitor of nuclear factor kappa-B kinase subunit beta;^Eukaryota; Metazoa; Chordata; Craniata; Vertebrata; Euteleostomi; Mammalia; Eutheria; Euarchontoglires; Primates; Haplorrhini; Catarrhini; Hominidae; Homo	PF00069.24^Pkinase^Protein kinase domain^11-279^E:2.7e-51`PF07714.16^Pkinase_Tyr^Protein tyrosine kinase^14-230^E:1.5e-32	GO:0035631^cellular_component^CD40 receptor complex`GO:0009898^cellular_component^cytoplasmic side of plasma membrane`GO:0005829^cellular_component^cytosol`GO:0008385^cellular_component^IkappaB kinase complex`GO:0045121^cellular_component^membrane raft`GO:0005634^cellular_component^nucleus`GO:0005524^molecular_function^ATP binding`GO:0008384^molecular_function^IkappaB kinase activity`GO:0046982^m…	GO:0004672^molecular_function^protein kinase activity`GO:0005524^molecular_function^ATP binding`GO:0006468^biological_process^protein phosphorylation
	IKKβ	g2252.t1	cluster_2799	Inhibitor of nuclear factor kappa-B kinase subunit beta	730	ObIKKβ	XP_014769161.1	Protein kinase domain; Reverse transcriptase domain	IKKB_HUMAN^IKKB_HUMAN^Q:274-1551,H:36-519^28.252%ID^E:2.18e-50^RecName: Full=Inhibitor of nuclear factor kappa-B kinase subunit beta;^Eukaryota; Metazoa; Chordata; Craniata; Vertebrata; Euteleostomi; Mammalia; Eutheria; Euarchontoglires; Primates; Haplorrhini; Catarrhini; Hominidae; Homo	PF07714.16^Pkinase_Tyr^Protein tyrosine kinase^89-216^E:1.6e-18`PF00069.24^Pkinase^Protein kinase domain^92-213^E:1.8e-23`PF00078.26^RVT_1^Reverse transcriptase (RNA-dependent DNA polymerase)^506-691^E:2.8e-07	GO:0035631^cellular_component^CD40 receptor complex`GO:0009898^cellular_component^cytoplasmic side of plasma membrane`GO:0005829^cellular_component^cytosol`GO:0008385^cellular_component^IkappaB kinase complex`GO:0045121^cellular_component^membrane raft`GO:0005634^cellular_component^nucleus`GO:0005524^molecular_function^ATP binding`GO:0008384^molecular_function^IkappaB kinase activity`GO:0046982^m…	GO:0004672^molecular_function^protein kinase activity`GO:0006468^biological_process^protein phosphorylation`GO:0005524^molecular_function^ATP binding
	EsIKKy	g33516.t1	cluster_9674	Optineurin	783	EsIKKy	AAY27979.1	NF-kappa-B essential modulator NEMO, CC2-LZ domain; Zinc finger C2H2-type	OPTN_DANRE^OPTN_DANRE^Q:742-2337,H:51-512^23.881%ID^E:1.73e-24^RecName: Full=Optineurin;^Eukaryota; Metazoa; Chordata; Craniata; Vertebrata; Euteleostomi; Actinopterygii; Neopterygii; Teleostei; Ostariophysi; Cypriniformes; Cyprinidae; Danio	PF16516.4^CC2-LZ^Leucine zipper of domain CC2 of NEMO, NF-kappa-B essential modulator^596-688^E:3.6e-21	GO:0005776^cellular_component^autophagosome`GO:0031410^cellular_component^cytoplasmic vesicle`GO:0005794^cellular_component^Golgi apparatus`GO:0005634^cellular_component^nucleus`GO:0048471^cellular_component^perinuclear region of cytoplasm`GO:0055037^cellular_component^recycling endosome`GO:0070530^molecular_function^K63-linked polyubiquitin modification-dependent protein binding`GO:0046872^molec…	NA
	IKKε	c79167_f1p2_2326	cluster_5406	Inhibitor of nuclear factor kappa-B kinase subunit epsilon	251	ObIKKe	XP_014790093.1	Protein kinase domain	IKKE_MOUSE^IKKE_MOUSE^Q:193-1170,H:30-358^41.945%ID^E:5.1e-77^RecName: Full=Inhibitor of nuclear factor kappa-B kinase subunit epsilon;^Eukaryota; Metazoa; Chordata; Craniata; Vertebrata; Euteleostomi; Mammalia; Eutheria; Euarchontoglires; Glires; Rodentia; Myomorpha; Muroidea; Muridae; Murinae; Mus; Mus	PF00069.24^Pkinase^Protein kinase domain^2-167^E:3.3e-21`PF07714.16^Pkinase_Tyr^Protein tyrosine kinase^3-91^E:3.5e-07	GO:0005737^cellular_component^cytoplasm`GO:0005829^cellular_component^cytosol`GO:0010008^cellular_component^endosome membrane`GO:0005524^molecular_function^ATP binding`GO:0003676^molecular_function^nucleic acid binding`GO:0051219^molecular_function^phosphoprotein binding`GO:0004672^molecular_function^protein kinase activity`GO:0004674^molecular_function^protein serine/threonine kinase activity`GO…	GO:0004672^molecular_function^protein kinase activity`GO:0005524^molecular_function^ATP binding`GO:0006468^biological_process^protein phosphorylation
	IKKε	TR442834|c2_g1_i3|m.32873	cluster_5406	Serine/threonine-protein kinase TBK1	714	ObIKKe	XP_014790093.1	Protein kinase domain; TANK binding kinase 1, ubiquitin-like domain	TBK1_HUMAN^TBK1_HUMAN^Q:565-2523,H:4-654^29.957%ID^E:1.8e-90^RecName: Full=Serine/threonine-protein kinase TBK1;^Eukaryota; Metazoa; Chordata; Craniata; Vertebrata; Euteleostomi; Mammalia; Eutheria; Euarchontoglires; Primates; Haplorrhini; Catarrhini; Hominidae; Homo	PF00069.24^Pkinase^Protein kinase domain^49-329^E:5.1e-39`PF07714.16^Pkinase_Tyr^Protein tyrosine kinase^49-254^E:4.5e-26	GO:0005737^cellular_component^cytoplasm`GO:0005829^cellular_component^cytosol`GO:0010008^cellular_component^endosome membrane`GO:0005524^molecular_function^ATP binding`GO:0003676^molecular_function^nucleic acid binding`GO:0051219^molecular_function^phosphoprotein binding`GO:0004672^molecular_function^protein kinase activity`GO:0004674^molecular_function^protein serine/threonine kinase activity`GO…	GO:0004672^molecular_function^protein kinase activity`GO:0005524^molecular_function^ATP binding`GO:0006468^biological_process^protein phosphorylation
	IKKε	c10559_f2p6_2386	cluster_5406	Serine/threonine-protein kinase TBK1	744	ObIKKe	XP_014790093.1	Protein kinase domain; TANK binding kinase 1, ubiquitin-like domain	TBK1_HUMAN^TBK1_HUMAN^Q:89-2047,H:4-654^29.957%ID^E:2.64e-92^RecName: Full=Serine/threonine-protein kinase TBK1;^Eukaryota; Metazoa; Chordata; Craniata; Vertebrata; Euteleostomi; Mammalia; Eutheria; Euarchontoglires; Primates; Haplorrhini; Catarrhini; Hominidae; Homo	PF00069.24^Pkinase^Protein kinase domain^38-318^E:6e-39`PF07714.16^Pkinase_Tyr^Protein tyrosine kinase^38-243^E:5.2e-26	GO:0005737^cellular_component^cytoplasm`GO:0005829^cellular_component^cytosol`GO:0010008^cellular_component^endosome membrane`GO:0005524^molecular_function^ATP binding`GO:0003676^molecular_function^nucleic acid binding`GO:0051219^molecular_function^phosphoprotein binding`GO:0004672^molecular_function^protein kinase activity`GO:0004674^molecular_function^protein serine/threonine kinase activity`GO…	GO:0004672^molecular_function^protein kinase activity`GO:0005524^molecular_function^ATP binding`GO:0006468^biological_process^protein phosphorylation
	IKKε	g102818.t1	cluster_5406	Serine/threonine-protein kinase TBK1	631	ObIKKe	XP_014790093.1	Protein kinase domain; TANK binding kinase 1, ubiquitin-like domain	TBK1_XENLA^TBK1_XENLA^Q:121-1491,H:4-470^36.653%ID^E:4e-92^RecName: Full=Serine/threonine-protein kinase TBK1;^Eukaryota; Metazoa; Chordata; Craniata; Vertebrata; Euteleostomi; Amphibia; Batrachia; Anura; Pipoidea; Pipidae; Xenopodinae; Xenopus; Xenopus	PF00069.24^Pkinase^Protein kinase domain^49-329^E:3.9e-39`PF07714.16^Pkinase_Tyr^Protein tyrosine kinase^49-254^E:3.5e-26	GO:0005737^cellular_component^cytoplasm`GO:0005524^molecular_function^ATP binding`GO:0004674^molecular_function^protein serine/threonine kinase activity`GO:0045087^biological_process^innate immune response	GO:0004672^molecular_function^protein kinase activity`GO:0005524^molecular_function^ATP binding`GO:0006468^biological_process^protein phosphorylation
	TBK1	TR237220|c7_g4_i4|m.37335	cluster_2253	Serine/threonine-protein kinase TBK1	397	Ob_uncharacterized	KOF83471.1	NA	TBK1_XENLA^TBK1_XENLA^Q:2-589,H:226-418^29.146%ID^E:6.12e-18^RecName: Full=Serine/threonine-protein kinase TBK1;^Eukaryota; Metazoa; Chordata; Craniata; Vertebrata; Euteleostomi; Amphibia; Batrachia; Anura; Pipoidea; Pipidae; Xenopodinae; Xenopus; Xenopus	NA	GO:0005737^cellular_component^cytoplasm`GO:0005524^molecular_function^ATP binding`GO:0004674^molecular_function^protein serine/threonine kinase activity`GO:0045087^biological_process^innate immune response	NA
	TBK1	c90408_f2p1_2068	cluster_2253	Serine/threonine-protein kinase TBK1	615	ObTBK1	XP_014775910.1	Protein kinase domain	TBK1_XENLA^TBK1_XENLA^Q:70-1329,H:1-418^36.792%ID^E:5.26e-85^RecName: Full=Serine/threonine-protein kinase TBK1;^Eukaryota; Metazoa; Chordata; Craniata; Vertebrata; Euteleostomi; Amphibia; Batrachia; Anura; Pipoidea; Pipidae; Xenopodinae; Xenopus; Xenopus	PF00069.24^Pkinase^Protein kinase domain^9-235^E:1.8e-41`PF07714.16^Pkinase_Tyr^Protein tyrosine kinase^13-226^E:1.2e-26`PF14531.5^Kinase-like^Kinase-like^124-224^E:3e-06	GO:0005737^cellular_component^cytoplasm`GO:0005524^molecular_function^ATP binding`GO:0004674^molecular_function^protein serine/threonine kinase activity`GO:0045087^biological_process^innate immune response	GO:0004672^molecular_function^protein kinase activity`GO:0005524^molecular_function^ATP binding`GO:0006468^biological_process^protein phosphorylation
	TBK1	g90485.t1	cluster_2253	Serine/threonine-protein kinase TBK1	756	ObTBK1	XP_014775910.1	Protein kinase domain	TBK1_XENLA^TBK1_XENLA^Q:415-1674,H:1-418^37.028%ID^E:1.69e-84^RecName: Full=Serine/threonine-protein kinase TBK1;^Eukaryota; Metazoa; Chordata; Craniata; Vertebrata; Euteleostomi; Amphibia; Batrachia; Anura; Pipoidea; Pipidae; Xenopodinae; Xenopus; Xenopus	PF00069.24^Pkinase^Protein kinase domain^147-373^E:6.4e-41`PF07714.16^Pkinase_Tyr^Protein tyrosine kinase^151-364^E:2.3e-26`PF14531.5^Kinase-like^Kinase-like^262-362^E:4.1e-06	GO:0005737^cellular_component^cytoplasm`GO:0005524^molecular_function^ATP binding`GO:0004674^molecular_function^protein serine/threonine kinase activity`GO:0045087^biological_process^innate immune response	GO:0004672^molecular_function^protein kinase activity`GO:0005524^molecular_function^ATP binding`GO:0006468^biological_process^protein phosphorylation
	TOLIP	c20131_f1p1_1642	cluster_12230	Toll-interacting protein	142	ObTOLIP	XP_014777447.1	Ubiquitin system component CUE	TOLIP_RAT^TOLIP_RAT^Q:294-572,H:183-273^39.785%ID^E:6.97e-11^RecName: Full=Toll-interacting protein;^Eukaryota; Metazoa; Chordata; Craniata; Vertebrata; Euteleostomi; Mammalia; Eutheria; Euarchontoglires; Glires; Rodentia; Myomorpha; Muroidea; Muridae; Murinae; Rattus	PF02845.15^CUE^CUE domain^98-138^E:1.4e-09	GO:0005737^cellular_component^cytoplasm`GO:0070062^cellular_component^extracellular exosome`GO:0019900^molecular_function^kinase binding`GO:0035325^molecular_function^Toll-like receptor binding`GO:0043130^molecular_function^ubiquitin binding`GO:0031624^molecular_function^ubiquitin conjugating enzyme binding`GO:0006914^biological_process^autophagy`GO:0030855^biological_process^epithelial cell diff…	GO:0005515^molecular_function^protein binding
	TOLIP	c183880_f1p3_1350	cluster_12230	Toll-interacting protein	267	AcTOLIP	XP_012936924.1	Toll-interacting protein, C2 domain	TOLIP_HUMAN^TOLIP_HUMAN^Q:138-662,H:6-173^56%ID^E:4.02e-68^RecName: Full=Toll-interacting protein;^Eukaryota; Metazoa; Chordata; Craniata; Vertebrata; Euteleostomi; Mammalia; Eutheria; Euarchontoglires; Primates; Haplorrhini; Catarrhini; Hominidae; Homo`TOLIP_HUMAN^TOLIP_HUMAN^Q:700-978,H:183-273^39.785%ID^E:4.02e-68^RecName: Full=Toll-interacting protein;^Eukaryota; Metazoa; Chordata; Craniata; …	PF00168.29^C2^C2 domain^57-158^E:1.1e-10	GO:0005737^cellular_component^cytoplasm`GO:0043130^molecular_function^ubiquitin binding`GO:0031624^molecular_function^ubiquitin conjugating enzyme binding`GO:0006914^biological_process^autophagy`GO:0006954^biological_process^inflammatory response`GO:0045087^biological_process^innate immune response`GO:0030178^biological_process^negative regulation of Wnt signaling pathway`GO:0016310^biological_pr…	.
	TOLIP	TR92604|c10_g4_i1|m.30160	cluster_12230	Toll-interacting protein	283	ObTOLIP	XP_014777447.1	Toll-interacting protein, C2 domain; Ubiquitin system component CUE	TOLIP_HUMAN^TOLIP_HUMAN^Q:340-1179,H:6-273^48.571%ID^E:1.84e-87^RecName: Full=Toll-interacting protein;^Eukaryota; Metazoa; Chordata; Craniata; Vertebrata; Euteleostomi; Mammalia; Eutheria; Euarchontoglires; Primates; Haplorrhini; Catarrhini; Hominidae; Homo	PF00168.29^C2^C2 domain^57-158^E:1.2e-10`PF02845.15^CUE^CUE domain^240-280^E:4.6e-09	GO:0070062^cellular_component^extracellular exosome`GO:0016604^cellular_component^nuclear body`GO:0048471^cellular_component^perinuclear region of cytoplasm`GO:0005150^molecular_function^interleukin-1, Type I receptor binding`GO:0019900^molecular_function^kinase binding`GO:0032183^molecular_function^SUMO binding`GO:0035325^molecular_function^Toll-like receptor binding`GO:0043130^molecular_functio…	GO:0005515^molecular_function^protein binding
	TOLIP	g14578.t1	cluster_12230	Toll-interacting protein	157	ObTOLIP	XP_014777447.1	UBA-like superfamily	TOLIP_BOVIN^TOLIP_BOVIN^Q:333-58,H:183-273^33.673%ID^E:9.97e-06^RecName: Full=Toll-interacting protein;^Eukaryota; Metazoa; Chordata; Craniata; Vertebrata; Euteleostomi; Mammalia; Eutheria; Laurasiatheria; Cetartiodactyla; Ruminantia; Pecora; Bovidae; Bovinae; Bos	NA	NA	NA
	EsRelA	TR173412|c6_g1_i1|m.10498	cluster_11565	Embryonic polarity protein dorsal	466	EsRelA	AAY27981.1	Rel homology domain, DNA-binding domain; Rel homology dimerisation domain	DORS_DROME^DORS_DROME^Q:867-1706,H:46-328^55.282%ID^E:8.28e-91^RecName: Full=Embryonic polarity protein dorsal;^Eukaryota; Metazoa; Ecdysozoa; Arthropoda; Hexapoda; Insecta; Pterygota; Neoptera; Holometabola; Diptera; Brachycera; Muscomorpha; Ephydroidea; Drosophilidae; Drosophila; Sophophora	PF00554.21^RHD_DNA_bind^Rel homology DNA-binding domain^46-212^E:5.1e-65`PF16179.4^RHD_dimer^Rel homology dimerisation domain^220-321^E:6.1e-38	GO:0005737^cellular_component^cytoplasm`GO:0005829^cellular_component^cytosol`GO:0033256^cellular_component^I-kappaB/NF-kappaB complex`GO:0031594^cellular_component^neuromuscular junction`GO:0005634^cellular_component^nucleus`GO:0071212^cellular_component^subsynaptic reticulum`GO:0003682^molecular_function^chromatin binding`GO:0070379^molecular_function^high mobility group box 1 binding`GO:007049…	GO:0003677^molecular_function^DNA binding`GO:0003700^molecular_function^transcription factor activity, sequence-specific DNA binding`GO:0006355^biological_process^regulation of transcription, DNA-templated
	NFκB1	g24418.t1	cluster_1949	Nuclear factor NF-kappa-B p105 subunit	1063	OvNFKB1	AUR53646.1	Rel homology domain, DNA-binding domain; Rel homology dimerisation domain; Ankyrin repeat; Death-like domain superfamily	NFKB1_CHICK^NFKB1_CHICK^Q:160-1128,H:48-377^47.605%ID^E:1.15e-88^RecName: Full=Nuclear factor NF-kappa-B p105 subunit;^Eukaryota; Metazoa; Chordata; Craniata; Vertebrata; Euteleostomi; Archelosauria; Archosauria; Dinosauria; Saurischia; Theropoda; Coelurosauria; Aves; Neognathae; Galloanserae; Galliformes; Phasianidae; Phasianinae; Gallus`NFKB1_CHICK^NFKB1_CHICK^Q:2002-3159,H:513-883^33.505%ID^E:…	PF00554.21^RHD_DNA_bind^Rel homology DNA-binding domain^55-245^E:3.8e-61`PF16179.4^RHD_dimer^Rel homology dimerisation domain^254-356^E:4.4e-39`PF12796.6^Ank_2^Ankyrin repeats (3 copies)^676-760^E:3.6e-06`PF13857.5^Ank_5^Ankyrin repeats (many copies)^723-773^E:2.7e-07`PF13637.5^Ank_4^Ankyrin repeats (many copies)^736-786^E:3.7e-05`PF12796.6^Ank_2^Ankyrin repeats (3 copies)^737-838^E:4.5e-15`PF000…	GO:0005829^cellular_component^cytosol`GO:0033256^cellular_component^I-kappaB/NF-kappaB complex`GO:0005634^cellular_component^nucleus`GO:0003682^molecular_function^chromatin binding`GO:0051059^molecular_function^NF-kappaB binding`GO:0000977^molecular_function^RNA polymerase II regulatory region sequence-specific DNA binding`GO:0000981^molecular_function^RNA polymerase II transcription factor activ…	GO:0003677^molecular_function^DNA binding`GO:0003700^molecular_function^transcription factor activity, sequence-specific DNA binding`GO:0006355^biological_process^regulation of transcription, DNA-templated`GO:0005515^molecular_function^protein binding
	EsIκBα	TR535539|c10_g1_i1|m.10125	cluster_6796	NF-kappa-B inhibitor alpha	339	EsIKB	AAY27980.1	Ankyrin repeat	IKBA_CHICK^IKBA_CHICK^Q:1169-1768,H:76-275^41.872%ID^E:1.52e-39^RecName: Full=NF-kappa-B inhibitor alpha;^Eukaryota; Metazoa; Chordata; Craniata; Vertebrata; Euteleostomi; Archelosauria; Archosauria; Dinosauria; Saurischia; Theropoda; Coelurosauria; Aves; Neognathae; Galloanserae; Galliformes; Phasianidae; Phasianinae; Gallus	PF12796.6^Ank_2^Ankyrin repeats (3 copies)^149-206^E:2.9e-11`PF00023.29^Ank^Ankyrin repeat^153-176^E:0.014`PF12796.6^Ank_2^Ankyrin repeats (3 copies)^173-250^E:5.5e-14`PF13606.5^Ank_3^Ankyrin repeat^183-206^E:0.00042`PF00023.29^Ank^Ankyrin repeat^183-203^E:0.012`PF13606.5^Ank_3^Ankyrin repeat^219-248^E:1.6e-05`PF00023.29^Ank^Ankyrin repeat^219-250^E:5.6e-05`PF13637.5^Ank_4^Ankyrin repeats (many c…	GO:0005737^cellular_component^cytoplasm`GO:0048145^biological_process^regulation of fibroblast proliferation	GO:0005515^molecular_function^protein binding
	EsIκBα	c14435_f4p4_2544	cluster_11854	NF-kappa-B inhibitor alpha	339	EsIKB	AAY27980.1	Ankyrin repeat	IKBA_CHICK^IKBA_CHICK^Q:752-1351,H:76-275^41.872%ID^E:2.37e-39^RecName: Full=NF-kappa-B inhibitor alpha;^Eukaryota; Metazoa; Chordata; Craniata; Vertebrata; Euteleostomi; Archelosauria; Archosauria; Dinosauria; Saurischia; Theropoda; Coelurosauria; Aves; Neognathae; Galloanserae; Galliformes; Phasianidae; Phasianinae; Gallus	PF12796.6^Ank_2^Ankyrin repeats (3 copies)^149-206^E:2.7e-11`PF00023.29^Ank^Ankyrin repeat^153-176^E:0.014`PF12796.6^Ank_2^Ankyrin repeats (3 copies)^155-250^E:2.8e-17`PF13606.5^Ank_3^Ankyrin repeat^183-206^E:0.00042`PF00023.29^Ank^Ankyrin repeat^183-203^E:0.012`PF13606.5^Ank_3^Ankyrin repeat^219-248^E:1.6e-05`PF00023.29^Ank^Ankyrin repeat^219-250^E:5.6e-05`PF13637.5^Ank_4^Ankyrin repeats (many c…	GO:0005737^cellular_component^cytoplasm`GO:0048145^biological_process^regulation of fibroblast proliferation	GO:0005515^molecular_function^protein binding
	IkBζ	c33160_f3p7_3236	cluster_5764	NF-kappa-B inhibitor zeta	877	Ob_uncharacterized	XP_014781577.1	Ankyrin repeat	IKBZ_MOUSE^IKBZ_MOUSE^Q:2057-2713,H:451-670^26.695%ID^E:1.16e-14^RecName: Full=NF-kappa-B inhibitor zeta;^Eukaryota; Metazoa; Chordata; Craniata; Vertebrata; Euteleostomi; Mammalia; Eutheria; Euarchontoglires; Glires; Rodentia; Myomorpha; Muroidea; Muridae; Murinae; Mus; Mus	PF12796.6^Ank_2^Ankyrin repeats (3 copies)^635-711^E:1.2e-06`PF13606.5^Ank_3^Ankyrin repeat^683-709^E:0.0007`PF00023.29^Ank^Ankyrin repeat^683-711^E:0.02	GO:0016607^cellular_component^nuclear speck`GO:0005634^cellular_component^nucleus`GO:0000932^cellular_component^P-body`GO:0003712^molecular_function^transcription cofactor activity`GO:0006954^biological_process^inflammatory response`GO:0006357^biological_process^regulation of transcription from RNA polymerase II promoter`GO:0006351^biological_process^transcription, DNA-templated	GO:0005515^molecular_function^protein binding
	IkBζ	g87925.t1	cluster_5764	Nuclear factor NF-kappa-B p105 subunit	814	Ob_uncharacterized	XP_014781577.1	Ankyrin repeat	NFKB1_CHICK^NFKB1_CHICK^Q:1921-2229,H:538-632^36.893%ID^E:1.87e-09^RecName: Full=Nuclear factor NF-kappa-B p105 subunit;^Eukaryota; Metazoa; Chordata; Craniata; Vertebrata; Euteleostomi; Archelosauria; Archosauria; Dinosauria; Saurischia; Theropoda; Coelurosauria; Aves; Neognathae; Galloanserae; Galliformes; Phasianidae; Phasianinae; Gallus	PF12796.6^Ank_2^Ankyrin repeats (3 copies)^636-712^E:1.1e-06`PF00023.29^Ank^Ankyrin repeat^684-712^E:0.018`PF13606.5^Ank_3^Ankyrin repeat^684-710^E:0.00064	GO:0005829^cellular_component^cytosol`GO:0033256^cellular_component^I-kappaB/NF-kappaB complex`GO:0005634^cellular_component^nucleus`GO:0003682^molecular_function^chromatin binding`GO:0000975^molecular_function^regulatory region DNA binding`GO:0000977^molecular_function^RNA polymerase II regulatory region sequence-specific DNA binding`GO:0000981^molecular_function^RNA polymerase II transcription …	GO:0005515^molecular_function^protein binding
	IKBL1_1	g76303.t1	cluster_1252	NF-kappa-B inhibitor-like protein 1	408	ObIKBL1	P_014780326.1	Ankyrin repeat	IKBL1_PANTR^IKBL1_PANTR^Q:154-1203,H:69-373^22.164%ID^E:1.58e-14^RecName: Full=NF-kappa-B inhibitor-like protein 1;^Eukaryota; Metazoa; Chordata; Craniata; Vertebrata; Euteleostomi; Mammalia; Eutheria; Euarchontoglires; Primates; Haplorrhini; Catarrhini; Hominidae; Pan	PF13606.5^Ank_3^Ankyrin repeat^47-75^E:0.0043	GO:0005634^cellular_component^nucleus`GO:0071222^biological_process^cellular response to lipopolysaccharide`GO:0007249^biological_process^I-kappaB kinase/NF-kappaB signaling`GO:0031665^biological_process^negative regulation of lipopolysaccharide-mediated signaling pathway`GO:0032088^biological_process^negative regulation of NF-kappaB transcription factor activity`GO:0034122^biological_process^neg…	GO:0005515^molecular_function^protein binding
	IKBL1_2	g76307.t1	cluster_25868	NF-kappa-B inhibitor-like protein 1	253	ObIKBL1	P_014780326.1	NF-kappa-B inhibitor-like protein 1	IKBL1_PIG^IKBL1_PIG^Q:630-4,H:187-380^21.818%ID^E:3.92e-06^RecName: Full=NF-kappa-B inhibitor-like protein 1;^Eukaryota; Metazoa; Chordata; Craniata; Vertebrata; Euteleostomi; Mammalia; Eutheria; Laurasiatheria; Cetartiodactyla; Suina; Suidae; Sus	NA	GO:0005634^cellular_component^nucleus`GO:0071222^biological_process^cellular response to lipopolysaccharide`GO:0007249^biological_process^I-kappaB kinase/NF-kappaB signaling`GO:0031665^biological_process^negative regulation of lipopolysaccharide-mediated signaling pathway`GO:0032088^biological_process^negative regulation of NF-kappaB transcription factor activity`GO:0034122^biological_process^neg…	NA
	NLRC3	g90419.t1	cluster_13796	Protein NLRC3	628	NA	NA; XP_022297662.1	CARD domain; Leucine-rich repeat domain superfamily	NLRC3_MOUSE^NLRC3_MOUSE^Q:1111-2169,H:584-940^31.285%ID^E:2.74e-25^RecName: Full=Protein NLRC3;^Eukaryota; Metazoa; Chordata; Craniata; Vertebrata; Euteleostomi; Mammalia; Eutheria; Euarchontoglires; Glires; Rodentia; Myomorpha; Muroidea; Muridae; Murinae; Mus; Mus`NLRC3_MOUSE^NLRC3_MOUSE^Q:1102-2121,H:651-980^30.029%ID^E:9.29e-24^RecName: Full=Protein NLRC3;^Eukaryota; Metazoa; Chordata; Craniat…	PF00619.20^CARD^Caspase recruitment domain^118-191^E:1.6e-05`PF13516.5^LRR_6^Leucine Rich repeat^349-368^E:0.0011`PF13516.5^LRR_6^Leucine Rich repeat^377-400^E:0.026`PF13516.5^LRR_6^Leucine Rich repeat^406-427^E:1.8`PF13516.5^LRR_6^Leucine Rich repeat^490-512^E:0.4`PF13516.5^LRR_6^Leucine Rich repeat^518-541^E:0.02`PF13516.5^LRR_6^Leucine Rich repeat^547-564^E:0.26	GO:0005737^cellular_component^cytoplasm`GO:0005829^cellular_component^cytosol`GO:0005815^cellular_component^microtubule organizing center`GO:0048471^cellular_component^perinuclear region of cytoplasm`GO:0005524^molecular_function^ATP binding`GO:0036312^molecular_function^phosphatidylinositol 3-kinase regulatory subunit binding`GO:0007249^biological_process^I-kappaB kinase/NF-kappaB signaling`GO:1…	GO:0042981^biological_process^regulation of apoptotic process`GO:0005515^molecular_function^protein binding
	KBRS1	TR605905|c5_g7_i5|m.14500	cluster_7949	NF-kappa-B inhibitor-interacting Ras-like protein 1	157	ObKBRS2	XP_014768097.1	Small GTPase, Ras-type	KBRS1_MACFA^KBRS1_MACFA^Q:136-600,H:1-187^52.406%ID^E:3.76e-56^RecName: Full=NF-kappa-B inhibitor-interacting Ras-like protein 1;^Eukaryota; Metazoa; Chordata; Craniata; Vertebrata; Euteleostomi; Mammalia; Eutheria; Euarchontoglires; Primates; Haplorrhini; Catarrhini; Cercopithecidae; Cercopithecinae; Macaca	PF00071.21^Ras^Ras family^41-138^E:1.4e-14	GO:0005737^cellular_component^cytoplasm`GO:0016020^cellular_component^membrane`GO:0005525^molecular_function^GTP binding`GO:0003924^molecular_function^GTPase activity`GO:0007165^biological_process^signal transduction	GO:0003924^molecular_function^GTPase activity`GO:0005525^molecular_function^GTP binding
	KBRS1	c69577_f1p0_1947	cluster_7949	NF-kappa-B inhibitor-interacting Ras-like protein 1	189	ObKBRS2	XP_014768097.1	Small GTPase, Ras-type	KBRS1_MACFA^KBRS1_MACFA^Q:122-682,H:1-187^60.106%ID^E:2.29e-72^RecName: Full=NF-kappa-B inhibitor-interacting Ras-like protein 1;^Eukaryota; Metazoa; Chordata; Craniata; Vertebrata; Euteleostomi; Mammalia; Eutheria; Euarchontoglires; Primates; Haplorrhini; Catarrhini; Cercopithecidae; Cercopithecinae; Macaca	PF00025.20^Arf^ADP-ribosylation factor family^37-208^E:1.6e-08`PF00071.21^Ras^Ras family^46-210^E:2e-24`PF08477.12^Roc^Ras of Complex, Roc, domain of DAPkinase^46-164^E:6.9e-10`PF01926.22^MMR_HSR1^50S ribosome-binding GTPase^46-157^E:9.3e-05	GO:0005737^cellular_component^cytoplasm`GO:0016020^cellular_component^membrane`GO:0005525^molecular_function^GTP binding`GO:0003924^molecular_function^GTPase activity`GO:0007165^biological_process^signal transduction	GO:0005525^molecular_function^GTP binding`GO:0003924^molecular_function^GTPase activity
	KBRS1	g38460.t1	cluster_7949	NF-kappa-B inhibitor-interacting Ras-like protein 1	241	MyKBRS1	XP_021343342.1	Small GTPase, Ras-type	KBRS1_MOUSE^KBRS1_MOUSE^Q:58-363,H:79-171^54.902%ID^E:1.03e-28^RecName: Full=NF-kappa-B inhibitor-interacting Ras-like protein 1;^Eukaryota; Metazoa; Chordata; Craniata; Vertebrata; Euteleostomi; Mammalia; Eutheria; Euarchontoglires; Glires; Rodentia; Myomorpha; Muroidea; Muridae; Murinae; Mus; Mus	PF00071.21^Ras^Ras family^18-118^E:1.9e-11	GO:0005737^cellular_component^cytoplasm`GO:0016020^cellular_component^membrane`GO:0005525^molecular_function^GTP binding`GO:0003924^molecular_function^GTPase activity`GO:0007165^biological_process^signal transduction	GO:0003924^molecular_function^GTPase activity`GO:0005525^molecular_function^GTP binding
