# Supplementary material for: Impact of modeled microgravity stress on innate immunity in a beneficial animal-microbe symbiosis
Source: Sci Rep. 2024 Feb 5;14:2912. doi: 10.1038/s41598-024-53477-3 (PMC10844198; doi:10.1038/s41598-024-53477-3)
Supplement: Supplementary file 2 — Supplementary Information 2. [file 41598_2024_53477_MOESM2_ESM.xlsx]

## Sheet: Normalized
Dataset S2. Expression of all targeted gene replicates from NanoString assay normalized to housekeeping genes (as indicated in Table 1) and background threshold described in the methods. G, gravity; M, low shear modeled microgravity; H, hatchling; A, aposymbiotic; S, symbiotic.
	G2-1A	G2-2A	G2-3A	G2-1S	G2-2S	G2-3S	M2-1A	M2-2A	M2-3A	M2-1S	M2-2S	M2-3S	G6-1A	G6-2A	G6-3A	G6-1S	G6-2S	G6-3S	M6-1A	M6-2A	M6-3A	M6-1S	M6-2S	M6-3S	G8-1A	G8-2A	G8-3A	G8-1S	G8-2S	G8-3S	M8-1A	M8-2A	M8-3A	M8-1S	M8-2S	M8-3S	G10-1A	G10-2A	G10-3A	G10-1S	G10-2S	G10-3S	M10-1A	M10-2A	M10-3A	M10-1S	M10-2S	M10-3S	G12-1A
EsPGRP2	53.59	25.18	22.05	11	25.95	23.19	18.65	25.51	17.66	27.13	24.84	11	47.25	32.17	36	164.17	208.91	169.98	22.51	14.65	11	77.07	92.06	62.18	24.33	29.65	19.13	137.02	176.88	150.47	17.44	18.7	11	157.46	105.8	87.01	18.35	11	30.67	131.23	212.32	213.26	11	14.1	18.99	200.1	240.58	176.76	62.21
EsPGRP3	255.74	268.2	259.48	168.59	349.19	323.65	439.82	477.39	298.2	140.82	215.66	255.18	195.21	237.34	262.69	339.62	305.76	356.11	211.24	93.98	340.58	202.13	234.83	230.73	512.61	384.03	506.88	477.86	491.68	369.22	258.48	227.83	368.31	437.22	406.82	396.66	294.63	398.64	396.71	403.49	362.58	478.4	194.55	401.47	336.22	365.49	645.7	615.13	302.16
EsPGRP5	42.31	62.4	74.14	100.59	60.16	92.77	104.07	64.14	94.55	69.76	70	83.42	93.25	116.5	106.68	78.95	120.37	80.69	122.94	42.72	100.07	107.61	84.06	76.09	90.84	96.01	86.07	70.22	74.64	101.16	120.52	45.91	100.58	110.07	84.39	97.24	158.02	118.06	115.54	101.79	104.53	144.1	111.67	125.99	122.87	82.7	104.15	111.95	163.78
EsTLR1	89.32	95.24	146.87	219.59	188.75	156.03	171.81	167.63	176.63	153.74	161.46	196.29	152.94	179.09	146.68	142.87	178.47	180.74	200.85	194.06	214.68	215.21	189.46	153	141.13	216.02	239.09	220.94	214.2	145.41	196.64	181.92	206.82	233.9	156.18	204.73	176.37	199.32	164.62	179.06	187.82	243.52	125.48	182.4	191.01	92.9	197.88	179.12	201.87
TLR2	26.3	36.43	17.95	33.44	27.45	31.11	25.29	32.83	15	29.05	15	15	44.19	39.84	48.57	18.4	20.77	32.1	69.61	18.58	34.96	27.84	32.63	64.84	24.32	33.11	15.69	32.42	30.82	20.75	22.59	15	19.9	25.67	25.02	18.71	36.17	15	50.75	55.71	15	36.24	15	15	15	15	15	31.24	28.78
TLR3	106.15	99.03	160.9	171.99	150.67	167.23	126.45	121.29	135.29	126.74	169.6	145.56	193.21	131.56	146.93	161.29	125.92	126.04	208.84	127.57	120.06	112.67	157.32	126.86	130.54	132.43	123.68	169.6	179.33	104.76	168.86	163.09	147.01	98.21	104.54	100.29	158.83	166.58	164.2	195.88	204.27	200.18	165.22	153.73	218.17	126.03	209.26	175.3	225.02
TLR4	159.7	204.9	280.36	299.39	246.42	235.93	222.33	197.89	289.33	236.32	244.98	339.65	265.15	254.77	221	255.47	199.92	202.77	428.39	252.67	302.44	314.15	326.3	184.65	226.22	231.76	209.51	330.47	286.74	189.82	316.31	234.86	267.5	238.83	165.3	165.41	232.74	264.1	264.21	291.12	391.16	291.64	319.56	251.85	354.3	205.33	364.53	258.6	429.11
EsGalectin1	268.9	240.83	411.98	266.35	444.75	284.65	376.01	365.88	280.53	273.89	249.53	203.65	310.85	332.11	360.03	278.21	236.58	316.3	282.23	220.91	242.12	299.55	269.52	255.27	335.79	374.15	448.13	345.98	413.79	314.85	339.36	202.33	287.57	356.2	321.17	330.12	287.5	418.57	422.28	313.96	262.95	376.09	238.3	280.18	218.93	235.84	306.19	352.34	444.36
LYSM3	169.09	187.82	178.85	242.06	186.16	216.49	158.06	123.11	159.4	176.91	183.74	242.6	234.32	194.55	252.57	225.16	180.45	172.23	315.94	231.61	179.33	221.36	230.74	149.41	162.17	136.33	113.52	194.54	226.96	160.78	239.02	179.4	170.23	160.71	156.37	151.94	157.26	170.65	177.63	221.04	330.31	302	178.26	165.17	216.31	194	226.14	144.05	316.6
EsSOD	3134.65	3313.64	3809.15	3961.18	3730.82	3545.43	3643.26	3327.89	3589.79	3417.14	3423.41	3121	3441.69	3876.59	3756.3	4030.34	3746.58	3894.57	3994.54	3435.7	3494.53	3348.9	3326.29	2922.56	3473.08	3437.9	3237.99	3788.6	4118.45	3448.16	3544.22	3878.23	3283.64	3172.12	3575.75	3125.91	3340.88	3521.81	3443.64	4412.65	4520.78	4243.63	3466.3	3619.81	3685	3222.06	4067.92	3345.5	4081.75
HSP71	11911.4	12778.7	15340.4	14748.4	15597	13865.5	13815.3	14132.3	14221.2	12684.8	13787.4	12514	13520.6	13352	14795.8	14188.5	12427.6	14358	14310.9	11466.6	11328.5	12986.1	15036.6	14085.4	12798.1	14734.2	13108	14030.7	15698.8	13590.3	14662.1	13473.8	13286.5	13739.5	12923.8	13374.2	14749.2	14925.5	16851.3	15100.8	16176.5	16994.8	14108.5	15956.5	14735.2	10872.3	17274.5	16059.5	17794.9
HSP90	5887.13	5731.39	6962.72	6933.85	6478.65	6204.23	7152.63	7563.6	7044.32	5494.82	5785.4	5112.34	6518.77	6397.15	7071.87	6716.99	7107.62	6991.11	6447.27	4024.08	4048.71	5402.8	6231.16	6353.43	6203.63	7205.96	5419.65	6382.48	6213.94	5620.96	6956.48	6061.69	6307.2	7113.62	5528.18	6037.05	7266.89	6890.89	8021.87	5116.25	6338.9	6124.54	6380.34	7077.98	7113.99	4294.84	7133.57	6544.94	6949.47
MYD88	221.89	241.93	271.21	280.51	300.82	247.75	248.38	266.03	210.92	258.38	267.59	240.45	268.57	299.07	245.35	246.88	200.61	220.55	311.67	194.06	246.96	263.2	270.85	259.36	329.3	304.96	285.54	268.9	314.81	222.54	315.57	278.84	246.49	299.63	259.46	227.76	273.22	314.31	283.22	275.94	276.02	257.93	217.58	204.03	285.95	158.24	250.99	210.93	382.15
EsIRAK4	62.99	70.06	91.97	73.67	79.04	81.18	73.63	64.87	56.11	67.18	67.75	53.98	87.04	104.33	72.01	56.39	80.24	87.14	77.92	72.01	80.71	69.8	86.73	71.18	69.75	72.01	57.38	59.95	71.4	61.96	76.12	69.71	63.75	67.26	59.2	66.54	77.48	44.46	89.98	104.25	99.63	93.66	64.47	66.76	61.44	54.11	88.52	80.13	102.84
IRAK4_2	136.21	158.23	227.88	148.1	168.08	171.12	171.76	205.19	174.13	143.91	146.05	156.59	207.6	182.51	166.35	204.59	140.21	160.49	204.82	157.3	206.69	234.62	223.75	190.99	149.19	151.91	146.75	173.34	177.46	144.18	184.32	169.62	147.01	136.16	148.32	135.47	185.56	205.18	200.02	221.04	256.42	188.1	123.91	178.26	180.88	120.36	207.58	204.8	351.92
TRAF2	9190.96	11529.9	8713.93	15071.6	9840.18	12969.8	9567.75	9722.15	9404.49	14022.2	12468.3	17105.8	12389.1	10857.1	13343.5	11716	10309	9677.17	21412.8	15225.6	16188.8	15566.9	17094.6	11412.2	9105.58	10995.9	10558.7	12549.2	12135.5	9647.64	11380.1	10696.8	10247.8	9618.01	9237.16	8145.46	8245.04	9359.17	8814.5	12473.4	14692.2	12597.7	9973.77	9980.8	10677.5	8657.64	11666.5	11748.3	20049.1
TRAF3	61.11	65.68	92.91	106.25	90.25	90.67	83.45	85.27	87.28	89.14	98.23	88.33	156.67	133.89	174.68	142.87	153.57	126.95	121.2	95.2	129.13	130.87	121.42	112.09	89.22	97.42	95.64	150.72	141.18	120.12	109.42	102.01	99.16	111.6	113.36	112.6	103.99	125.72	85.89	185.19	209.05	135.45	77.13	107.18	86.01	92.9	159.34	115.48	152.35
TRAF4	300.6	356.29	294.17	374.24	316.73	355.19	233.93	261.73	202.26	339.3	266.18	308.77	393.61	341.86	297.49	315.01	237.57	234.86	455.16	284.87	287.24	310.17	326.3	358.02	297.57	316.48	299.04	371.63	389.48	319.48	336.53	291.4	306.19	256.69	254.65	231.27	383.71	302.7	317.95	379.18	349.87	434.88	267.39	330.35	350.57	235.06	389.84	362.74	417.33
EsTRAF6	138.21	143.41	180.65	174.26	161.03	165.52	189.48	129.01	171.44	164.07	194.2	157.03	236.24	202.57	216.02	216.81	186.78	182.89	207.78	152.56	132.36	173.04	189.46	171.82	181.68	184.95	140.72	200.39	230.43	177.02	180.78	200.63	174.24	212.49	166.26	165.06	168.22	171.72	216.76	213.4	254.78	289.63	232.54	182.4	224.52	136.8	235.37	163.8	380.88
TAK1	283.94	289	409.16	402.35	350.37	380.58	328.89	260.93	323.13	289.39	344.37	289.53	377.99	498.16	381.36	408.55	344.5	364.71	538.49	402.76	435.81	433.34	449.64	369	280.64	292.26	327.9	313.43	423.53	352.78	418.65	360.45	310.23	259.88	313.62	266.14	349.69	288.25	321.05	424.34	494.87	373.21	303.92	361.04	336.22	285.86	414.5	425.4	469.75
TAB1	15.04	11	16.42	15.58	14.16	26.36	16.69	13.12	12.47	20.67	19.19	11	11	18.26	26.67	13.79	19.37	12.91	22.51	13.43	17.76	11	21.35	19.64	11	18.35	11	11	19.47	17.7	11	11	11	11	13.85	17.91	14.27	11	18.4	11	11	18.73	16.12	17.86	24.57	11	13.54	21.21	16.5
TAB3	269.84	297.76	328.46	485.94	300.82	339.47	302.38	287.16	313.78	304.89	365.83	377.86	345.66	425.13	362.7	323.33	343.11	306.62	472.7	380.8	372.86	331.55	406.95	316.64	304.97	348.73	382.55	455.59	400.81	318.64	348.87	348.55	315.9	347.02	245.6	273.82	347.65	363.37	355.82	413.3	449.14	478.4	316.58	358.22	402.12	300.15	360.34	344.09	477.37
IKKβ	157.01	171.87	228.51	219.59	225.91	202.42	208.13	192.41	190.14	184.75	175.01	208.56	253.65	233.86	236.02	225.58	247.65	217.32	332.45	211.15	222.75	261.75	222.82	211.09	228.73	189.19	217.23	219.23	270.99	206.11	228.35	185.33	213.9	218.61	211.6	200.89	202.88	193.19	187.11	237.92	276.02	220.47	168.08	163.6	206.65	167.43	227.04	227.43	257.73
EsIKKγ	145.73	125.89	170.33	194.09	145.69	169.73	145.3	163.99	127.8	167.95	147.91	122.68	248.68	211.26	217.35	198.01	218.6	235.61	219.9	173.31	138.81	209.4	240.17	201.27	158.97	166.6	173.51	193.54	288.84	287.03	185.54	180.22	174.24	223.2	197.74	194.49	164.14	185.52	193.24	317.64	284.18	325.66	160.02	164.54	166.43	183.77	292.65	232.15	260.27
IKKε	207.6	244.74	330.08	280.28	297.31	281.3	246.57	273.58	234.41	290.45	362.77	328.62	253.84	243.66	233.14	248.98	192.13	219.21	326.65	239.04	234.05	250.52	280.85	239.62	264.33	269.74	295.35	332.97	305.42	236.5	269.94	284.87	246.5	267.85	289.5	267.95	281.49	286.44	335.86	300.11	345.52	334.79	254.34	310.72	283.44	259.13	297.02	333.23	498.45
TBK1	45.09	26.18	33.15	46.18	28.79	25.93	38.99	36.48	26.79	60.73	42.4	48.52	184.99	142.67	151.78	129.9	119.43	144.83	81.66	81.74	45.59	194.85	172.47	105.01	62.43	60.37	73.84	224.47	240.97	257.24	95.13	58.71	68.53	113.84	132.24	129.48	59.76	65.01	77.62	309.1	204.27	241.6	41.3	42.52	39.16	172.76	276.77	237.78	206.7
TOLIP	350.39	275.47	372.2	345.58	344.19	267.04	244.46	362.95	308.08	315.54	393.39	271.28	335.03	289.98	316.92	294.44	258.34	330.37	342.71	318.31	351.07	351.26	361.26	353.09	281.36	310.64	282.43	303.04	297.95	352.67	297.29	288.13	292.92	314.72	271.63	260.46	292.5	306.76	371.69	327.07	421.58	362.4	302.17	341.8	315.14	303.03	362.84	354.06	427.8
EsRelA	428.73	479.48	664.89	621.94	607.55	568.24	598.87	526.95	533.01	550.36	644.71	574.15	598.07	699.85	577.38	617.83	570.01	551.91	773.97	549.22	561.71	647.1	727.17	570.27	600.21	598.63	565.62	638.86	671.8	515.9	678.71	527.07	495.8	405.11	542.85	496.46	538.29	607.16	492.82	719.91	640.23	635.46	496.17	515.24	532.81	378.77	518.64	550.32	743.98
IκBα	1403.73	1758.08	2159.36	2769.71	2355.87	2252.93	1961.53	1405.94	2017.77	2364.22	3445.99	2878.09	3523.75	3171.52	3421.61	5888.85	6483.18	6440.02	2204.18	1748.97	1552.77	3625.19	6086.85	2735.19	1612.44	1449.99	1485.11	5338.64	5280.32	5036.32	1879.15	1652.63	1362.75	4009.87	4054.36	3499.54	1296.8	1588.42	1348.62	5445.29	4682.47	4919.44	1251.37	1098.17	1444.29	3179.18	4148.11	3466.87	2796.92
IκBζ	279.24	276.96	320.95	281.93	306.13	262.51	289.62	306.11	274.3	301.02	350.02	316.52	317.06	426.87	353.36	413.56	452.41	471.22	330.71	308.79	398.68	622.38	372.26	373.91	402.3	398.15	424.9	544.65	537.12	520.95	347.29	314.54	358.4	466.26	457.2	400.5	385.37	343.44	408.98	722.36	659.82	729.13	262.48	355.4	384.25	441.04	742.56	709.4	1105.82
IKBL	195.39	219.69	274.14	366.28	217.63	295.56	232.87	186.95	262.54	287.81	327.43	299.95	361.75	279.79	304.78	347.49	292.09	258.35	498	421.11	334.35	344.63	383.4	233.98	200.27	213.26	186.44	331.72	313.83	262.43	328.2	274	247.6	161.83	204.61	166.16	268.91	278.32	267.2	397.15	560.66	412.44	284.78	251.85	275.98	205.33	354.4	307.2	459.2
NLRC3	116.59	122.61	123.41	181.34	161.62	140.21	117.81	118.07	117.41	129.19	115.17	134.95	176.56	199.09	128.01	151.64	135.59	158.15	190.46	184.3	188.85	171.59	180.12	137.46	155.73	177.9	204.94	171.27	176.88	163.11	195.05	161.52	161.49	158.99	151.14	143.31	183.51	162.52	166.66	183.96	209.05	198.85	122.03	144.79	156.38	131.7	170.8	163.8	215.83
KBRS1	216.25	220.03	282.94	300.35	293.75	261.45	291.58	231.77	264.95	222.21	301.47	215.92	279.76	281.68	262.69	276.96	272.55	280.8	327.25	258.75	234.04	282.1	298.87	249.55	296.86	271.08	267.78	316.86	301.83	257.95	307.64	234.63	271.98	238.48	246.86	226.48	265.07	298.98	284.24	280.85	298.88	328.54	188.8	262.32	284.84	171.52	277.03	252.18	309.78
[truncated: 47 more columns]

## Sheet: Voom transformed (log-CPM)
Dataset S2. Expression of all targeted gene replicates from NanoString assay normalized to housekeeping genes (as indicated in Table 1) and background threshold described in the methods. G, gravity; M, low shear modeled microgravity; H, hatchling; A, aposymbiotic; S, symbiotic.
	G2.1A	G2.2A	G2.3A	G2.1S	G2.2S	G2.3S	M2.1A	M2.2A	M2.3A	M2.1S	M2.2S	M2.3S	G6.1A	G6.2A	G6.3A	G6.1S	G6.2S	G6.3S	M6.1A	M6.2A	M6.3A	M6.1S	M6.2S	M6.3S	G8.1A	G8.2A	G8.3A	G8.1S	G8.2S	G8.3S	M8.1A	M8.2A	M8.3A	M8.1S	M8.2S	M8.3S	G10.1A	G10.2A	G10.3A	G10.1S	G10.2S	G10.3S	M10.1A	M10.2A	M10.3A	M10.1S	M10.2S	M10.3S	G12.1A
EsPGRP2	10.5399	9.32178	9.02613	7.84846	9.22851	9.04972	8.83801	9.28477	8.76871	9.31414	9.14126	7.95238	10.0189	9.52359	9.5499	11.7134	12.1487	11.8075	8.68084	8.50861	8.07052	10.6642	10.7239	10.4975	9.30678	9.42368	8.93846	11.4443	11.7607	11.7545	8.6385	8.85815	8.1576	11.8182	11.3358	11.1054	8.84594	8.07647	9.43788	11.35	11.9236	11.9716	8.15163	8.38468	8.79278	12.462	12.172	11.8354	10.0037
EsPGRP3	12.784	12.7091	12.5533	11.7265	12.9532	12.824	13.3611	13.4843	12.8086	11.6688	12.2339	12.427	12.054	12.3875	12.4	12.7598	12.6972	12.8722	11.8828	11.1493	12.9609	12.0495	12.0701	12.3808	13.6759	13.0966	13.6304	13.2427	13.2331	13.0466	12.4901	12.4301	13.1608	13.2887	13.2738	13.2876	12.8147	13.1937	13.1095	12.9667	12.6943	13.1353	12.2358	13.1677	12.9035	13.3295	13.5945	13.6316	12.2746
EsPGRP5	10.2025	10.6142	10.7529	10.9844	10.426	11.0269	11.2871	10.5981	11.1566	10.6606	10.6175	10.8198	10.9922	11.3641	11.104	10.6619	11.3559	10.7372	11.1043	10.021	11.199	11.1432	10.5934	10.7867	11.1859	11.1022	11.0793	10.4848	10.5216	11.184	11.3925	10.1315	11.2934	11.3036	11.0113	11.2649	11.918	11.4424	11.3343	10.9851	10.9048	11.4077	11.4376	11.4997	11.455	11.1924	10.9681	11.1788	11.3931
EsTLR1	11.2716	11.2203	11.7344	12.1068	12.0675	11.7738	12.0076	11.9772	12.0547	11.795	11.8174	12.0493	11.703	11.9823	11.5615	11.5135	11.9221	11.8958	11.8102	12.1914	12.2964	12.1397	11.7611	11.7897	11.8188	12.268	12.5479	12.1315	12.0362	11.7053	12.0965	12.1062	12.3298	12.3876	11.8955	12.3352	12.076	12.1955	11.8432	11.7969	11.7471	12.1626	11.6051	12.0317	12.0894	11.3592	11.8908	11.8545	11.6939
TLR2	9.52678	9.84593	8.73662	9.40981	9.30809	9.46582	9.26748	9.64252	8.54022	9.41106	8.43211	8.38302	9.92332	9.82783	9.97684	8.59026	8.84931	9.42079	10.2882	8.84135	9.69508	9.21157	9.24161	10.5575	9.3062	9.58042	8.6605	9.38166	9.25906	8.92575	9.00259	8.54931	8.98454	9.22464	9.27738	8.91785	9.80598	8.50711	10.1553	10.1213	8.1443	9.43101	8.58227	8.47098	8.46232	8.76807	8.21288	9.3539	8.90491
TLR3	11.5194	11.2763	11.8656	11.7553	11.7433	11.8735	11.5669	11.512	11.6713	11.5174	11.8882	11.6192	12.0392	11.5387	11.564	11.6879	11.4206	11.3774	11.8664	11.5882	11.4606	11.2091	11.4937	11.5204	11.7066	11.5641	11.5998	11.751	11.7805	11.2342	11.8773	11.9491	11.8387	11.1399	11.3186	11.3093	11.9253	11.9373	11.8395	11.926	11.868	11.8805	12.0007	11.7857	12.2807	11.7972	11.9713	11.8235	11.8502
TLR4	12.1064	12.3215	12.6648	12.5532	12.4512	12.3688	12.3785	12.216	12.7651	12.4136	12.4174	12.8388	12.4948	12.4896	12.1512	12.3498	12.0854	12.0612	12.9011	12.5713	12.7898	12.6844	12.5438	12.0601	12.4975	12.3692	12.3578	12.7113	12.4562	12.0886	12.7809	12.4738	12.7001	12.4177	11.9771	12.0283	12.4751	12.6006	12.5241	12.4965	12.8036	12.4222	12.9503	12.4961	12.979	12.4992	12.7706	12.383	12.78
EsGalectin1	12.8562	12.5541	13.2193	12.3848	13.3018	12.6391	13.1353	13.101	12.7206	12.6261	12.4439	12.1023	12.7238	12.8714	12.854	12.4726	12.3278	12.7014	12.2999	12.3779	12.4695	12.6159	12.2685	12.5263	13.0663	13.059	13.4529	12.7774	12.9845	12.8172	12.8822	12.2592	12.8043	12.9934	12.9333	13.0231	12.7794	13.264	13.1996	12.6053	12.2315	12.7886	12.5277	12.6496	12.2857	12.6986	12.5193	12.8285	12.8303
LYSM3	12.1885	12.1963	12.0177	12.2471	12.0476	12.245	11.8876	11.5334	11.907	11.9969	12.0034	12.3542	12.3169	12.1014	12.3435	12.1679	11.938	11.8264	12.4624	12.446	12.0374	12.1803	12.0448	11.7556	12.0186	11.6058	11.4766	11.9484	12.1195	11.8498	12.3774	12.0862	12.0496	11.8476	11.8972	11.9062	11.911	11.972	11.9526	12.1	12.56	12.4725	12.1099	11.889	12.2684	12.4175	12.0829	11.5411	12.3419
EsSOD	16.3969	16.3336	16.4265	16.2768	16.3688	16.2755	16.41	16.2844	16.3959	16.2648	16.2193	16.0368	16.1906	16.4145	16.2354	16.3268	16.3101	16.3214	16.1206	16.334	16.318	16.0965	15.8915	16.0409	16.435	16.2571	16.3046	16.2284	16.2981	16.2682	16.2649	16.5165	16.3153	16.1463	16.4081	16.2644	16.3157	16.3352	16.2257	16.4161	16.3326	16.283	16.3875	16.3387	16.3558	16.4679	16.2489	16.0739	16.0282
HSP71	18.3227	18.2807	18.4362	18.1732	18.4323	18.2428	18.3328	18.3705	18.3818	18.1569	18.229	18.0401	18.1644	18.1985	18.213	18.1424	18.0399	18.2036	17.9615	18.0726	18.0147	18.0515	18.0678	18.3096	18.3165	18.3565	18.3217	18.1171	18.2285	18.2467	18.3133	18.313	18.3318	18.2609	18.2616	18.3613	18.4579	18.4184	18.5164	18.1909	18.1718	18.2846	18.4124	18.4787	18.3551	18.2223	18.3351	18.3369	18.1523
HSP90	17.3061	17.124	17.2966	17.0844	17.1649	17.0827	17.3831	17.4687	17.3684	16.95	16.9762	16.7487	17.1119	17.137	17.1481	17.0636	17.2338	17.1654	16.8112	16.562	16.5304	16.7864	16.7969	17.161	17.2718	17.3247	17.0476	16.9808	16.8915	16.9731	17.2376	17.1607	17.2569	17.3113	17.0365	17.2138	17.4367	17.3035	17.4456	16.6295	16.8202	16.8122	17.2676	17.306	17.3047	16.8824	17.0592	17.0419	16.7959
MYD88	12.5796	12.5606	12.617	12.4594	12.7385	12.4392	12.538	12.6419	12.31	12.5421	12.5445	12.3414	12.5133	12.7204	12.3017	12.3005	12.0904	12.1822	12.4428	12.1914	12.498	12.4296	12.2756	12.5492	13.0382	12.7644	12.8035	12.4144	12.5907	12.3175	12.7775	12.721	12.5823	12.7442	12.626	12.4886	12.706	12.8512	12.6241	12.4194	12.3013	12.2454	12.3968	12.193	12.6703	12.1244	12.233	12.0897	12.613
EsIRAK4	10.7711	10.78	11.062	10.5377	10.8169	10.8354	10.7907	10.6143	10.409	10.6066	10.5707	10.1965	10.8933	11.2056	10.5402	10.18	10.7738	10.8475	10.4498	10.7675	10.8905	10.5223	10.6383	10.6911	10.8072	10.6897	10.4985	10.2584	10.458	10.4812	10.733	10.7287	10.6397	10.5972	10.5035	10.721	10.8945	10.0435	10.9753	11.0193	10.8358	10.7888	10.6498	10.5885	10.4609	10.585	10.7347	10.6989	10.7243
IRAK4_2	11.8776	11.9496	12.3664	11.5402	11.9006	11.9066	12.0072	12.2681	12.0342	11.7	11.6732	11.7243	12.1426	12.0095	11.7425	12.0301	11.5751	11.7248	11.8384	11.8893	12.2418	12.2641	12.0005	12.1087	11.8986	11.7614	11.8456	11.7824	11.7655	11.6931	12.0034	12.0055	11.8387	11.6092	11.8212	11.7412	12.1491	12.2372	12.1234	12.1	12.1953	11.7909	11.587	11.9987	12.011	11.7311	11.9597	12.0473	12.4942
TRAF2	17.9487	18.1324	17.6203	18.2045	17.7679	18.1464	17.8028	17.8309	17.7852	18.3015	18.0839	18.4911	18.0383	17.9001	18.064	17.8662	17.7702	17.6344	18.5429	18.4816	18.5297	18.313	18.2528	18.006	17.8254	17.9343	18.0097	17.9561	17.8571	17.7524	17.9477	17.9801	17.9571	17.7464	17.7771	17.6459	17.6188	17.7452	17.5815	17.9152	18.0329	17.8527	17.9121	17.8018	17.8905	17.8937	17.7688	17.8859	18.3244
TRAF3	10.7277	10.6875	11.0766	11.063	11.0071	10.994	10.9702	11.0062	11.0418	11.012	11.1033	10.9018	11.7376	11.564	11.8128	11.5135	11.706	11.3878	11.0838	11.1678	11.5652	11.4243	11.1213	11.3425	11.1601	11.1231	11.2305	11.5813	11.4365	11.4307	11.2537	11.2747	11.273	11.3234	11.4349	11.4755	11.3167	11.5327	10.9086	11.8453	11.9013	11.3187	10.9066	11.2674	10.9429	11.3592	11.5792	11.2234	11.289
TRAF4	13.0167	13.1181	12.734	12.8746	12.8127	12.958	12.4518	12.6185	12.2496	12.9345	12.5369	12.7015	13.0639	12.9131	12.5792	12.6515	12.3338	12.2727	12.9885	12.7441	12.7156	12.666	12.5438	13.0135	12.8923	12.8178	12.8701	12.8804	12.8973	12.8382	12.8701	12.7844	12.8947	12.5215	12.599	12.5106	13.1952	12.797	12.7907	12.8772	12.6428	12.9979	12.6936	12.8868	12.9637	12.6938	12.8673	12.8705	12.7398
EsTRAF6	11.8985	11.8082	12.0321	11.7741	11.839	11.8587	12.1484	11.6007	12.0118	11.8885	12.083	11.7283	12.3286	12.1595	12.1184	12.1136	11.9876	11.9128	11.859	11.8453	11.6007	11.8259	11.7611	11.9565	12.182	12.0445	11.7853	11.991	12.1414	11.9882	11.9755	12.2471	12.0831	12.2494	11.9855	12.0253	12.0079	11.981	12.2391	12.0493	12.186	12.4123	12.4925	12.0317	12.322	11.9151	12.1405	11.7259	12.6082
TAK1	12.9346	12.8166	13.2094	12.979	12.9581	13.0575	12.9424	12.6141	12.9242	12.7053	12.9078	12.6089	13.0056	13.4556	12.937	13.0261	12.869	12.9066	13.2308	13.2429	13.3162	13.1478	13.0058	13.057	12.8079	12.7032	13.0028	12.6351	13.0181	12.981	13.1847	13.0908	12.9136	12.5393	12.899	12.7128	13.0614	12.7266	12.8047	13.0393	13.1425	12.7775	12.878	13.0148	12.9035	12.9756	12.9556	13.1	12.9104
TAB1	8.74054	8.16277	8.61173	8.33209	8.37712	9.2309	8.68224	8.35143	8.28313	8.92993	8.7773	7.95238	7.965	8.72328	9.12402	8.18688	8.75108	8.13923	8.68084	8.38749	8.73757	7.91036	8.64111	8.85959	8.19633	8.74609	8.16703	7.86433	8.60981	8.70222	7.99696	8.11868	8.1576	8.03836	8.4468	8.85648	8.49405	8.07647	8.7161	7.8321	7.71367	8.49702	8.68292	8.71528	9.15601	8.33743	8.07015	8.80596	8.12053
TAB3	12.8613	12.8596	12.8928	13.251	12.7385	12.8928	12.8213	12.752	12.8819	12.7805	12.9949	12.9924	12.8767	13.2271	12.8647	12.689	12.8632	12.6567	13.043	13.1621	13.0914	12.7621	12.862	12.8366	12.9277	12.9576	13.2249	13.1739	12.9386	12.8344	12.922	13.0424	12.9396	12.9558	12.5469	12.7538	13.053	13.0602	12.9528	13.0013	13.0027	13.1353	12.9368	13.0035	13.1614	13.0458	12.7539	12.7944	12.9335
IKKβ	12.0819	12.0686	12.3703	12.1068	12.3261	12.1483	12.2835	12.1756	12.1607	12.0593	11.9333	12.1366	12.431	12.3663	12.2459	12.1706	12.3936	12.161	12.5358	12.3129	12.3495	12.4216	11.9945	12.2527	12.5134	12.0771	12.4099	12.1204	12.3748	12.2071	12.3117	12.133	12.3782	12.2903	12.3324	12.3079	12.2775	12.1505	12.0274	12.2059	12.3013	12.0194	12.0254	11.8752	12.2027	12.2056	12.0887	12.1981	12.0456
EsIKKγ	11.9747	11.6209	11.9475	11.9292	11.695	11.8949	11.7666	11.9456	11.5894	11.9222	11.6914	11.3734	12.4025	12.22	12.1273	11.983	12.214	12.2773	11.9406	12.0287	11.6691	12.1004	12.1025	12.1842	11.9899	11.8942	12.0865	11.941	12.4667	12.6839	12.0129	12.0927	12.0831	12.3202	12.2349	12.2613	11.9726	12.0922	12.0738	12.6221	12.3433	12.5812	11.9547	11.8835	11.8912	12.3395	12.4542	12.2277	12.0597
IKKε	12.4838	12.5773	12.8999	12.4582	12.7216	12.622	12.5275	12.6822	12.462	12.7106	12.9828	12.7913	12.4321	12.4254	12.2282	12.3127	12.0283	12.1735	12.5105	12.4915	12.4207	12.3585	12.3278	12.4352	12.7217	12.5877	12.8522	12.7222	12.5471	12.4051	12.5526	12.7518	12.5824	12.5828	12.7837	12.7226	12.7489	12.7175	12.8697	12.5403	12.6248	12.621	12.6215	12.7986	12.6576	12.8342	12.4755	12.7482	12.9958
TBK1	10.2933	9.3769	9.60361	9.86963	9.37565	9.20762	9.88216	9.79244	9.35632	10.4621	9.90082	10.0441	11.9766	11.6553	11.6107	11.3767	11.3446	11.5772	10.517	10.9491	10.0733	11.9967	11.6259	11.2488	10.6484	10.4373	10.8595	12.1544	12.2057	12.5261	11.0528	10.4829	10.7432	11.352	11.6563	11.6762	10.5226	10.5866	10.7634	12.5828	11.868	12.1512	10.0135	9.94372	9.81773	12.2507	12.3738	12.2622	11.7279
TOLIP	13.2375	12.7476	13.0729	12.7599	12.9325	12.5471	12.5151	13.0894	12.8555	12.8299	13.0996	12.5151	12.8317	12.676	12.6703	12.5542	12.4545	12.7641	12.5796	12.9039	13.0046	12.8452	12.6904	12.9935	12.8116	12.791	12.7878	12.5865	12.5114	12.9806	12.6915	12.7682	12.8309	12.815	12.692	12.6817	12.8042	12.8162	13.0157	12.6642	12.9115	12.7352	12.8697	12.9359	12.8103	13.0596	12.7639	12.8356	12.7755
EsRelA	13.5282	13.546	13.9091	13.6067	13.7514	13.6351	13.806	13.6267	13.6454	13.6315	13.8115	13.5954	13.6668	13.9456	13.5347	13.6222	13.5947	13.5036	13.7537	13.6899	13.6819	13.7258	13.6987	13.6844	13.9033	13.7363	13.7884	13.6613	13.683	13.5287	13.8811	13.6383	13.5891	13.1788	13.6896	13.611	13.683	13.8	13.4222	13.8012	13.5137	13.5445	13.5842	13.5273	13.5669	13.381	13.2787	13.4711	13.5732
IκBα	15.2382	15.4194	15.6078	15.7607	15.7057	15.6214	15.5169	15.0416	15.5649	15.7334	16.2288	15.92	16.2245	16.1249	16.1007	16.8738	17.1012	17.047	15.263	15.3601	15.148	16.2108	16.7631	15.9453	15.3282	15.0119	15.1803	16.7232	16.6566	16.8147	15.3496	15.2861	15.0469	16.4843	16.5893	16.4272	14.9507	15.1867	14.8736	16.7195	16.3833	16.4962	14.9179	14.6183	15.0048	16.4485	16.2771	16.1253	15.483
IκBζ	12.9106	12.7553	12.8595	12.4666	12.7637	12.5225	12.7592	12.844	12.6883	12.7621	12.9313	12.7373	12.7523	13.233	12.8271	13.0436	13.2616	13.2758	12.5282	12.8602	13.1879	13.6696	12.7336	13.0761	13.3267	13.1486	13.3761	13.4313	13.3605	13.5427	12.9155	12.8945	13.1215	13.3813	13.4421	13.3015	13.2014	12.9789	13.1534	13.8061	13.5571	13.7428	12.6669	12.9921	13.0959	13.6003	13.796	13.8371	14.1446
IKBL	12.3965	12.4218	12.6325	12.8437	12.2724	12.6933	12.4452	12.1341	12.6252	12.6975	12.8352	12.6598	12.9423	12.6245	12.6141	12.7928	12.6313	12.41	13.1181	13.3071	12.9343	12.8178	12.7761	12.4009	12.3222	12.2494	12.1899	12.7168	12.5862	12.5549	12.834	12.6958	12.5888	11.8576	12.2841	12.0348	12.6831	12.6761	12.5403	12.9439	13.3224	12.9215	12.7843	12.4961	12.6192	12.4992	12.7299	12.6311	12.8776
NLRC3	11.6541	11.583	11.4842	11.8314	11.8442	11.6201	11.4652	11.4734	11.4676	11.5449	11.3318	11.5104	11.9095	12.1346	11.3658	11.5992	11.527	11.7037	11.7338	12.1172	12.1119	11.8138	11.6884	11.6357	11.9603	11.9886	12.326	11.7651	11.7607	11.8705	12.0848	11.9351	11.9738	11.8321	11.8483	11.8221	12.1331	11.9018	11.8609	11.8357	11.9013	11.8709	11.5651	11.6996	11.8016	11.8604	11.6791	11.7259	11.7902
KBRS1	12.5425	12.424	12.678	12.5578	12.7042	12.5167	12.769	12.4434	12.6383	12.325	12.7162	12.1865	12.5721	12.6342	12.4	12.4661	12.5316	12.53	12.5131	12.6056	12.4206	12.5294	12.4173	12.4937	12.8888	12.5948	12.7111	12.6507	12.53	12.5301	12.7408	12.4724	12.724	12.4155	12.5543	12.4805	12.6624	12.7792	12.6293	12.4448	12.4159	12.5938	12.1926	12.5547	12.6647	12.2403	12.3752	12.3468	12.3105
[truncated: 47 more columns]
