# Supplementary material for: Impact of modeled microgravity stress on innate immunity in a beneficial animal-microbe symbiosis
Source: Sci Rep. 2024 Feb 5;14:2912. doi: 10.1038/s41598-024-53477-3 (PMC10844198; doi:10.1038/s41598-024-53477-3)
Supplement: Supplementary file 3 — Supplementary Information 3. [file 41598_2024_53477_MOESM3_ESM.xlsx]

## Sheet: Gravity- APO vs SYM
Dataset S3. Log2 fold change and significance testing of targeted genes from NanoString assay using voom transformation (log-CPM) and LIMMA statistical testing. Genes were considered significantly differentially expressed at an adjusted p-value ≤ 0.05 (light gray) and ≤ 0.10 (dark gray). logFC, log2 fold change of CPM (counts per a million) transformed counts; AveExpr, average replicate CPM count…
2 h	logFC	AveExpr	t	P.Value	adj.P.Val	B	6 h	logFC	AveExpr	t	P.Value	adj.P.Val	B	8 h	logFC	AveExpr	t	P.Value	adj.P.Val	B	10 h	logFC	AveExpr	t	P.Value	adj.P.Val	B	12 h	logFC	AveExpr	t	P.Value	adj.P.Val	B	16 h	logFC	AveExpr	t	P.Value	adj.P.Val	B	18 h	logFC	AveExpr	t	P.Value	adj.P.Val	B	24 h
EsTLR1	-0.55488	11.9195	-2.7212	0.00813988	0.268616	-2.55784	IκBα	-0.856656	15.6245	-5.89961	1.07438e-07	3.54545e-06	7.41723	IκBα	-1.55711	15.6245	-10.2947	7.9268e-16	2.61584e-14	25.5547	IκBα	-1.52802	15.6245	-10.0635	2.10687e-15	6.95266e-14	24.5955	EsPGRP2	-2.28672	10.2793	-5.93776	9.18994e-08	3.03268e-06	7.56508	IκBζ	-1.48277	13.3565	-10.0562	2.17315e-15	7.17138e-14	24.5651	TBK1	-1.76491	11.326	-7.30025	2.98451e-10	6.03162e-09	13.045	TBK1
TOLIP	0.273437	12.8623	1.98789	0.0506022	0.575507	-3.94264	EsPGRP2	-2.18844	10.2793	-5.50658	5.27229e-07	8.69928e-06	5.8761	TBK1	-1.64734	11.326	-6.26429	2.38522e-08	3.93562e-07	8.92096	EsPGRP2	-2.96462	10.2793	-6.5835	6.27095e-09	9.4645e-08	10.228	IRAK4_2	0.585199	12.1493	4.07189	0.000117659	0.00194138	0.177797	TBK1	-2.00597	11.326	-8.45767	2.04749e-12	3.37836e-11	17.9783	EsPGRP2	-2.92285	10.2793	-7.25285	3.65553e-10	6.03162e-09	12.9419	EsPGRP2
IRAK4_2	0.306063	12.1493	1.86724	0.0659126	0.575507	-4.07541	TRAF4	0.435376	12.8202	3.61317	0.0005547	0.0061017	-0.605673	EsPGRP2	-2.42432	10.2793	-5.59965	3.62948e-07	3.99243e-06	6.37293	HSP90	0.640553	17.0446	6.50825	8.60409e-09	9.4645e-08	9.43682	IKKε	0.356385	12.7641	3.37454	0.00119064	0.0090493	-2.03652	EsPGRP2	-3.48024	10.2793	-8.07825	1.0518e-11	1.15698e-10	16.3744	IκBζ	-0.980096	13.3565	-6.59589	5.95228e-09	6.54751e-08	9.76408	HSP71
EsPGRP2	0.920545	10.2793	1.64338	0.104638	0.575507	-4.2738	MYD88	0.320194	12.5746	2.82437	0.00611463	0.0504457	-2.79226	MYD88	0.427662	12.5746	3.83181	0.000268349	0.00221388	-0.424454	TBK1	-1.56706	11.326	-6.03653	6.12413e-08	5.05241e-07	8.01334	EsPGRP3	-0.931733	12.846	-3.32934	0.00137111	0.0090493	-2.19516	EsTRAF6	-0.677981	12.1729	-5.77982	1.75126e-07	1.44479e-06	6.62556	EsTRAF6	-0.550611	12.1729	-4.57543	1.92055e-05	0.000158445	1.94458	IκBα
IκBα	-0.273997	15.6245	-1.73713	0.0866127	0.575507	-4.4103	TLR2	0.957864	9.34225	2.32674	0.022778	0.150335	-3.34488	EsIKKγ	-0.369809	12.122	-2.8727	0.00533539	0.0352136	-3.1468	IκBζ	-0.590503	13.3565	-3.95888	0.000174044	0.00114869	-0.0256054	IκBα	-0.518685	15.6245	-3.36122	0.00124135	0.0090493	-2.20463	EsIKKγ	-0.645963	12.122	-4.89811	5.70425e-06	3.7648e-05	3.28583	EsIKKγ	-0.580007	12.122	-4.46783	2.85404e-05	0.000164864	1.58353	EsTLR1
IκBζ	0.257449	13.3565	1.67446	0.0983523	0.575507	-4.43341	TAB3	0.25122	12.93	2.23103	0.028774	0.158257	-4.16474	HSP90	0.267751	17.0446	2.69216	0.0088116	0.0484638	-3.91072	EsIKKγ	-0.468116	12.122	-3.72409	0.000384945	0.00210563	-0.700062	LYSM3	0.396546	11.9811	3.01334	0.00355828	0.0181423	-3.03148	IκBα	-0.748448	15.6245	-4.81592	7.79873e-06	4.2893e-05	2.77626	IκBα	-0.698348	15.6245	-4.45442	2.99753e-05	0.000164864	1.342	TRAF4
TLR3	-0.225373	11.6432	-1.46436	0.147422	0.694987	-4.57023	LYSM3	0.27733	11.9811	2.03691	0.0453128	0.199226	-4.50794	IKBL	-0.365783	12.5013	-2.44168	0.0170611	0.0804308	-4.23808	MYD88	0.404786	12.5746	3.63858	0.000510455	0.00210563	-1.01925	TBK1	-0.519058	11.326	-2.98646	0.00384837	0.0181423	-3.0326	IRAK4_2	-0.681745	12.1493	-4.58851	1.82966e-05	8.62553e-05	2.11095	IRAK4_2	-0.6018	12.1493	-3.88272	0.00022582	0.00106458	-0.39791	EsIKKγ
NLRC3	-0.199824	11.788	-1.28275	0.203669	0.746785	-4.77104	TRAF2	0.244357	17.9467	2.00869	0.0482973	0.199226	-4.93233	NLRC3	0.294373	11.788	2.14929	0.0349516	0.144175	-4.78411	HSP71	0.248487	18.3094	3.64034	0.000507515	0.00210563	-1.38096	IKKβ	-0.246422	12.1805	-2.47078	0.0158345	0.0653175	-4.39883	HSP71	0.219827	18.3094	3.22078	0.00191528	0.00790052	-2.73791	EsTLR1	-0.347331	11.9195	-1.98054	0.0514397	0.212189	-5.34826	EsSOD
HSP90	0.131817	17.0446	1.33212	0.186995	0.746785	-5.05996	IKKε	0.186542	12.7641	1.71875	0.0899304	0.259609	-5.10262	TRAF3	-0.315613	11.2996	-2.09342	0.0398122	0.145978	-4.62964	TRAF3	-0.447548	11.2996	-3.2816	0.00158953	0.00582827	-1.8096	TLR3	0.281281	11.6432	2.00493	0.0487064	0.17859	-5.24077	EsPGRP3	-0.892201	12.846	-3.13074	0.00251395	0.00921783	-2.62501	EsPGRP5	0.50058	10.9478	1.90215	0.0611261	0.215094	-5.00051	EsPGRP5
TRAF2	-0.144786	17.9467	-1.18443	0.240112	0.792369	-5.30742	TBK1	0.312827	11.326	1.582	0.118004	0.259609	-5.13334	HSP71	0.135175	18.3094	1.9561	0.0543089	0.179219	-5.65314	LYSM3	-0.43098	11.9811	-3.11488	0.00263603	0.00869888	-2.48609	TAB1	-0.50249	8.46925	-1.7286	0.0881397	0.266769	-4.92184	TRAF3	-0.436704	11.2996	-2.89015	0.00507719	0.0167547	-2.88391	TRAF3	-0.272391	11.2996	-1.82779	0.0716979	0.215094	-5.36391	IκBζ
EsPGRP5	-0.289086	10.9478	-1.0046	0.31843	0.846729	-4.77594	EsPGRP3	-0.494994	12.846	-1.68873	0.0955699	0.259609	-5.15927	LYSM3	-0.282682	11.9811	-1.84039	0.0698058	0.209417	-5.31837	IKBL	-0.431308	12.5013	-3.0284	0.00340474	0.0102142	-2.80481	TLR4	0.274791	12.4368	1.72427	0.088923	0.266769	-5.89633	IKKβ	-0.220888	12.1805	-2.08579	0.0405193	0.111428	-5.04489	HSP90	0.188007	17.0446	1.86797	0.06581	0.215094	-5.90266	EsPGRP3
TRAF3	-0.183032	11.2996	-0.983069	0.328844	0.846729	-4.83714	EsTRAF6	0.195923	12.1729	1.63549	0.106283	0.259609	-5.20305	EsRelA	0.18357	13.6541	1.77514	0.0800735	0.220202	-5.67711	EsGalectin1	0.539121	12.9101	2.69269	0.00879875	0.0241966	-3.65138	MYD88	0.177194	12.5746	1.58331	0.117707	0.319656	-6.12433	TRAF4	-0.253252	12.8202	-2.11857	0.0375563	0.111428	-5.05732	HSP71	0.118301	18.3094	1.72555	0.0886909	0.2439	-6.30847	HSP90
EsIRAK4	0.160424	10.7572	0.830461	0.409006	0.846729	-4.90191	IκBζ	-0.254554	13.3565	-1.65736	0.10177	0.259609	-5.22673	EsPGRP5	0.416788	10.9478	1.65426	0.1024	0.243674	-5.23817	EsPGRP5	0.455167	10.9478	2.37233	0.0203334	0.0516155	-4.10859	EsTRAF6	0.174907	12.1729	1.54822	0.125925	0.319656	-6.18062	TLR2	-0.767796	9.34225	-1.8738	0.0649895	0.164973	-4.64764	EsIRAK4	-0.230777	10.7572	-1.3155	0.192491	0.48863	-5.96737	TRAF2
TAB3	-0.0923702	12.93	-0.82196	0.413796	0.846729	-5.35187	TAK1	0.194778	12.9757	1.60721	0.112358	0.259609	-5.29755	EsGalectin1	0.331356	12.9101	1.64949	0.103377	0.243674	-5.80121	TRAF2	-0.285818	17.9467	-2.32864	0.0226713	0.0534396	-4.83116	TAK1	0.178029	12.9757	1.48137	0.142844	0.336705	-6.28414	EsPGRP5	-0.448688	10.9478	-1.76301	0.0821155	0.193558	-5.1352	EsGalectin1	0.236284	12.9101	1.18203	0.241059	0.568211	-6.69145	IRAK4_2
IKBL	-0.114672	12.5013	-0.782974	0.436194	0.846729	-5.37416	EsGalectin1	0.316074	12.9101	1.58791	0.11666	0.259609	-5.32941	IKKε	0.163254	12.7641	1.5452	0.126655	0.278641	-5.97762	KBRS1	0.2054	12.5166	1.76297	0.0821218	0.180668	-5.60772	EsIRAK4	-0.190779	10.7572	-1.17789	0.242693	0.419683	-6.18921	NLRC3	-0.21183	11.788	-1.54833	0.1259	0.276783	-5.93936	TLR2	0.417279	9.34225	1.0339	0.304619	0.599978	-5.96486	IKKε
EsSOD	0.0792592	16.2342	0.89814	0.372086	0.846729	-5.43436	EsIRAK4	0.270139	10.7572	1.44039	0.154065	0.298271	-4.97828	EsTLR1	0.247883	11.9195	1.47029	0.145813	0.300739	-6.00396	IKKε	0.183608	12.7641	1.72972	0.0879386	0.181373	-5.66101	NLRC3	-0.170212	11.788	-1.23631	0.220335	0.419683	-6.482	EsTLR1	-0.259815	11.9195	-1.48234	0.142585	0.276783	-6.03702	IKKβ	-0.106898	12.1805	-1.02701	0.307832	0.599978	-6.81111	TAB3
HSP71	0.0656889	18.3094	0.949724	0.345409	0.846729	-5.5772	TLR3	0.21471	11.6432	1.44166	0.153705	0.298271	-5.34165	KBRS1	0.161849	12.5166	1.39117	0.168431	0.326953	-6.19857	TAB1	0.414614	8.46925	1.34918	0.181481	0.352287	-5.21934	IKBL	0.18154	12.5013	1.25138	0.214822	0.419683	-6.58662	TAB3	-0.168764	12.93	-1.50795	0.135916	0.276783	-6.11675	MYD88	-0.114426	12.5746	-1.02435	0.30908	0.599978	-6.86908	TLR3
TAB1	-0.136868	8.46925	-0.452084	0.652559	0.850779	-4.86162	TRAF3	0.17554	11.2996	1.41042	0.162693	0.298271	-5.39019	EsIRAK4	0.268342	10.7572	1.2763	0.205924	0.377528	-5.61611	EsIRAK4	-0.235671	10.7572	-1.27996	0.20464	0.375174	-5.71825	TOLIP	0.166491	12.8623	1.2135	0.228878	0.419683	-6.6329	HSP90	0.144115	17.0446	1.45043	0.151252	0.277296	-6.44187	LYSM3	-0.090641	11.9811	-0.638932	0.524882	0.789465	-7.09371	KBRS1
TBK1	0.262303	11.326	0.665445	0.507879	0.850779	-4.86335	EsRelA	0.141848	13.6541	1.37454	0.173511	0.301361	-5.70908	IκBζ	-0.161354	13.3565	-1.08001	0.283719	0.492776	-6.6058	EsTRAF6	-0.13909	12.1729	-1.17214	0.244982	0.425495	-6.40447	EsIKKγ	-0.139621	12.122	-1.16098	0.249459	0.419683	-6.68664	MYD88	-0.147108	12.5746	-1.31828	0.191562	0.332713	-6.38128	TAK1	0.0802215	12.9757	0.674567	0.502097	0.789465	-7.1818	EsRelA
EsTRAF6	0.0949109	12.1729	0.711633	0.478977	0.850779	-5.29826	TLR4	0.208723	12.4368	1.28553	0.202699	0.334453	-5.72895	EsPGRP3	0.285149	12.846	1.01521	0.313382	0.51708	-6.66959	TAK1	-0.122162	12.9757	-1.01915	0.311522	0.514011	-6.62593	EsSOD	-0.100137	16.2342	-1.14895	0.254353	0.419683	-6.88753	EsSOD	0.0986806	16.2342	1.10608	0.272351	0.449378	-6.78862	EsPGRP3	-0.185339	12.846	-0.642664	0.52247	0.789465	-7.18984	EsIRAK4
TRAF4	0.0763382	12.8202	0.630926	0.530074	0.850779	-5.4743	NLRC3	0.179963	11.788	1.24075	0.218699	0.34367	-5.63674	IKKβ	0.0917311	12.1805	0.899326	0.371458	0.58372	-6.71619	IRAK4_2	0.140529	12.1493	0.938181	0.351268	0.551993	-6.64279	TAB3	-0.122697	12.93	-1.11106	0.270215	0.424624	-6.76518	EsIRAK4	-0.16091	10.7572	-0.844189	0.401342	0.630681	-6.24225	EsRelA	-0.072467	13.6541	-0.697223	0.487894	0.789465	-7.22148	EsTRAF6
EsPGRP3	0.176447	12.846	0.612389	0.542197	0.850779	-5.49159	IRAK4_2	0.1802	12.1493	1.12812	0.26299	0.394485	-5.82133	TOLIP	0.102598	12.8623	0.749191	0.456167	0.654501	-6.87513	EsTLR1	0.132168	11.9195	0.780095	0.437876	0.62228	-6.74743	EsRelA	0.11127	13.6541	1.07362	0.286554	0.42983	-6.86668	TLR3	-0.113134	11.6432	-0.781734	0.436918	0.655377	-6.75209	EsSOD	0.0564602	16.2342	0.636725	0.52631	0.789465	-7.35199	TOLIP
TLR4	-0.0830354	12.4368	-0.509795	0.611745	0.850779	-5.51857	EsPGRP5	0.240571	10.9478	1.05717	0.293945	0.404175	-5.55555	EsSOD	0.0665592	16.2342	0.754372	0.45307	0.654501	-7.03624	TOLIP	0.107112	12.8623	0.775909	0.440328	0.62228	-6.82804	EsTLR1	-0.133035	11.9195	-0.739819	0.4618	0.634975	-6.95073	TAB1	0.208118	8.46925	0.677226	0.500419	0.688076	-5.96585	TRAF4	0.0618087	12.8202	0.509371	0.61204	0.805411	-7.25668	IKKβ
LYSM3	-0.0516307	11.9811	-0.370328	0.712219	0.850779	-5.52663	IKKβ	0.106046	12.1805	1.0616	0.291941	0.404175	-5.99173	IRAK4_2	0.082452	12.1493	0.487119	0.627645	0.80675	-6.86164	TRAF4	0.0915246	12.8202	0.755215	0.452568	0.62228	-6.84506	KBRS1	0.0870294	12.5166	0.746787	0.457608	0.634975	-7.09269	IKBL	0.101771	12.5013	0.69444	0.489627	0.688076	-6.9923	IKKε	0.0532334	12.7641	0.497684	0.620214	0.805411	-7.26281	TRAF3
IKKε	0.0547724	12.7641	0.516368	0.607169	0.850779	-5.5374	TOLIP	0.135275	12.8623	0.989055	0.325928	0.430224	-6.0801	TAB3	0.0535476	12.93	0.475838	0.635621	0.80675	-7.03666	TLR2	0.267727	9.34225	0.654972	0.514559	0.653095	-6.01861	HSP71	0.0478284	18.3094	0.7002	0.486045	0.641579	-7.51669	KBRS1	0.0721984	12.5166	0.619085	0.537802	0.709899	-7.05564	IKBL	-0.0728446	12.5013	-0.502196	0.617052	0.805411	-7.26656	TLR2
EsGalectin1	0.0963023	12.9101	0.483937	0.62989	0.850779	-5.55078	HSP71	0.0630608	18.3094	0.910912	0.365362	0.463729	-6.52293	TRAF2	0.0668478	17.9467	0.544791	0.58757	0.80675	-7.34269	NLRC3	0.0914279	11.788	0.680652	0.498261	0.653095	-6.80453	TRAF2	0.0689702	17.9467	0.593787	0.554504	0.703793	-7.58363	LYSM3	0.0769573	11.9811	0.523954	0.601909	0.735667	-6.97798	TAB3	0.0537534	12.93	0.477326	0.634567	0.805411	-7.27364	NLRC3
KBRS1	-0.0431921	12.5166	-0.367806	0.71409	0.850779	-5.59089	TAB1	0.248929	8.46925	0.819824	0.415005	0.501102	-5.27409	TAK1	-0.041724	12.9757	-0.344055	0.731802	0.894424	-7.09316	EsSOD	-0.0516688	16.2342	-0.59211	0.55562	0.679091	-7.13795	HSP90	0.0476869	17.0446	0.482075	0.631205	0.771473	-7.50119	TLR4	0.089477	12.4368	0.556085	0.579866	0.735667	-7.07818	NLRC3	-0.0633072	11.788	-0.4285	0.669558	0.818349	-7.1069	IKBL
MYD88	0.0399675	12.5746	0.357344	0.721873	0.850779	-5.59741	IKBL	0.115973	12.5013	0.801996	0.425178	0.501102	-6.24471	EsTRAF6	-0.038248	12.1729	-0.305197	0.761091	0.897	-7.00742	EsPGRP3	0.10758	12.846	0.370716	0.71193	0.839061	-7.06495	TLR2	-0.010564	9.34225	-0.0265638	0.978881	0.989451	-6.48035	TAK1	0.0364477	12.9757	0.299147	0.765684	0.902413	-7.1929	TLR3	0.0562852	11.6432	0.340013	0.734831	0.86605	-7.0151	TAK1
TLR2	-0.0353314	9.34225	-0.0848094	0.932647	0.992232	-4.96564	EsIKKγ	0.092027	12.122	0.74537	0.458459	0.521695	-6.25158	TAB1	-0.0224292	8.46925	-0.0732074	0.941843	0.971275	-6.10197	IKKβ	-0.0267433	12.1805	-0.260893	0.794915	0.879709	-7.06326	EsPGRP5	0.00358637	10.9478	0.019521	0.984479	0.989451	-7.0976	IKKε	-0.0235087	12.7641	-0.220451	0.82614	0.933675	-7.21742	TLR4	-0.0469915	12.4368	-0.295812	0.76822	0.874181	-7.35116	TAB1
EsIKKγ	0.00277327	12.122	0.0195298	0.984472	0.992232	-5.5041	EsSOD	-0.0400625	16.2342	-0.457325	0.648806	0.713686	-6.62795	TLR3	0.0139716	11.6432	0.0910029	0.927741	0.971275	-6.90595	TLR4	-0.0395114	12.4368	-0.249061	0.804018	0.879709	-7.10791	TRAF3	-0.0206693	11.2996	-0.169495	0.865879	0.989451	-7.16592	TOLIP	-0.0154319	12.8623	-0.112161	0.911006	0.933675	-7.23576	TOLIP	0.0308502	12.8623	0.22381	0.823535	0.905888	-7.36375	LYSM3
IKKβ	-0.0115341	12.1805	-0.109064	0.913453	0.992232	-5.58773	KBRS1	0.0265486	12.5166	0.228208	0.820127	0.854286	-6.53991	TLR4	-0.015092	12.4368	-0.0933551	0.925879	0.971275	-7.13485	TAB3	-0.0244829	12.93	-0.220125	0.826393	0.879709	-7.11896	TRAF4	0.00159998	12.8202	0.0132678	0.989451	0.989451	-7.36887	EsGalectin1	-0.0172959	12.9101	-0.0868652	0.931018	0.933675	-7.24164	TAB1	-0.0258366	8.46925	-0.0890364	0.929299	0.952339	-6.3838	MYD88
TAK1	-0.0131759	12.9757	-0.108227	0.914115	0.992232	-5.64345	HSP90	-0.0212937	17.0446	-0.217541	0.828398	0.854286	-6.79305	TRAF4	-0.0115716	12.8202	-0.0956849	0.924035	0.971275	-7.14756	EsRelA	0.0139081	13.6541	0.134174	0.893637	0.921563	-7.20219	EsGalectin1	-0.0116729	12.9101	-0.0594636	0.952747	0.989451	-7.38188	EsRelA	-0.00864826	13.6541	-0.0835112	0.933675	0.933675	-7.31753	KBRS1	-0.00713447	12.5166	-0.0599769	0.952339	0.952339	-7.37568	TLR4
EsRelA	0.00102049	13.6541	0.0097692	0.992232	0.992232	-5.71417	EsTLR1	-0.031179	11.9195	-0.171713	0.864142	0.864142	-6.39523	TLR2	-0.0063734	9.34225	-0.0149537	0.98811	0.98811	-6.20505	TLR3	0.00827055	11.6432	0.0617537	0.950929	0.950929	-7.02479	IκBζ	-0.016633	13.3565	-0.117663	0.90666	0.989451	-7.45121	TRAF2	-0.0179469	17.9467	-0.147598	0.88307	0.933675	-7.58057	TRAF2	0.00889817	17.9467	0.0742321	0.94103	0.952339	-7.75214	EsGalectin1
[truncated: 6 more columns]

## Sheet: LSMMG- APO vs SYM
Dataset S3. Log2 fold change and significance testing of targeted genes from NanoString assay using voom transformation (log-CPM) and LIMMA statistical testing. Genes were considered significantly differentially expressed at an adjusted p-value ≤ 0.05 (light gray) and ≤ 0.10 (dark gray). logFC, log2 fold change of CPM (counts per a million) transformed counts; AveExpr, average replicate CPM count…
2 h	logFC	AveExpr	t	P.Value	adj.P.Val	B	6 h	logFC	AveExpr	t	P.Value	adj.P.Val	B	8 h	logFC	AveExpr	t	P.Value	adj.P.Val	B	10 h	logFC	AveExpr	t	P.Value	adj.P.Val	B	12 h	logFC	AveExpr	t	P.Value	adj.P.Val	B	16 h	logFC	AveExpr	t	P.Value	adj.P.Val	B	18 h	logFC	AveExpr	t	P.Value	adj.P.Val	B
HSP90	0.515737	17.0446	5.20637	1.73069e-06	5.71129e-05	4.80653	IκBα	-1.0585	15.6245	-6.89083	1.71034e-09	5.64414e-08	11.3653	IκBα	-1.27258	15.6245	-8.25808	4.84289e-12	1.59815e-10	17.0353	IκBα	-1.43276	15.6245	-9.22947	7.39088e-14	2.43899e-12	21.112	EsPGRP2	-3.30501	10.2793	-7.82567	3.12387e-11	1.03088e-09	15.2264	EsPGRP2	-3.64332	10.2793	-8.55859	1.32504e-12	4.37263e-11	18.2961	EsPGRP2	-3.67975	10.2793	-8.70829	6.95052e-13	2.29367e-11	18.9246
TRAF2	-0.486575	17.9467	-4.02362	0.000139176	0.00229641	0.557221	EsPGRP2	-2.21207	10.2793	-4.28421	5.55107e-05	0.000833191	1.71502	EsPGRP2	-2.88635	10.2793	-5.97925	7.75102e-08	1.27892e-06	7.77391	TBK1	-2.37502	11.326	-8.09413	9.82184e-12	1.6206e-10	16.4085	IκBζ	-1.11919	13.3565	-7.64082	6.92103e-11	1.14197e-09	13.8637	IκBζ	-1.05541	13.3565	-7.17091	5.18876e-10	8.56145e-09	11.776	TBK1	-1.63671	11.326	-6.9079	1.59075e-09	2.62474e-08	11.0588
IκBα	-0.586707	15.6245	-3.75054	0.00035249	0.0037239	-0.151234	TBK1	-1.12687	11.326	-4.19705	7.57447e-05	0.000833191	1.41722	IKBL	0.650702	12.5013	4.23762	6.55687e-05	0.000721256	1.14401	EsPGRP2	-3.69073	10.2793	-7.98469	1.57445e-11	1.73189e-10	15.8253	IκBα	-1.13693	15.6245	-7.34633	2.45006e-10	2.69507e-09	12.5298	IRAK4_2	-0.919032	12.1493	-6.26608	2.36756e-08	2.60431e-07	8.06678	IκBζ	-0.99618	13.3565	-6.74581	3.16189e-09	3.47808e-08	9.97657
EsPGRP3	1.10287	12.846	3.67599	0.000451381	0.0037239	-0.276982	IKBL	0.455555	12.5013	3.1507	0.00236787	0.0195349	-2.12171	TLR3	0.637866	11.6432	3.81099	0.000287856	0.00237481	-0.041418	IκBζ	-0.831422	13.3565	-5.56368	4.19392e-07	3.45999e-06	5.85637	TBK1	-1.60361	11.326	-6.64335	4.87352e-09	4.02066e-08	10.0573	TBK1	-0.66394	11.326	-3.99971	0.00015119	0.00124731	-0.475039	EsTRAF6	-0.667187	12.1729	-5.40648	7.85795e-07	6.48281e-06	4.66017
HSP71	0.220172	18.3094	3.16984	0.00223517	0.0147521	-2.05908	EsSOD	0.24587	16.2342	2.77268	0.00706312	0.0388471	-3.26389	TLR4	0.505317	12.4368	3.04355	0.00325654	0.0214932	-2.5383	EsIKKγ	-0.431848	12.122	-3.3057	0.00147548	0.00973818	-1.86913	HSP71	0.318103	18.3094	4.65763	1.41473e-05	9.33722e-05	1.47534	EsPGRP3	-1.0325	12.846	-3.709	0.000404714	0.00267111	-1.50153	EsIKKγ	-0.537445	12.122	-4.09706	0.000107747	0.000711127	-0.114463
EsGalectin1	0.598846	12.9101	2.99011	0.00380772	0.0209425	-2.23763	TRAF2	0.324988	17.9467	2.79187	0.00669632	0.0388471	-3.42868	TBK1	-0.78642	11.326	-2.90603	0.00485233	0.0266817	-2.4858	HSP90	0.29462	17.0446	2.97852	0.00393814	0.0216598	-3.09776	HSP90	0.363481	17.0446	3.67171	0.000457789	0.00251784	-1.72867	EsIKKγ	-0.33847	12.122	-2.72813	0.00798669	0.0439268	-4.21274	IRAK4_2	-0.578257	12.1493	-3.87193	0.000234259	0.00128843	-0.9021
IKKε	-0.270814	12.7641	-2.55852	0.0126014	0.0594064	-3.3084	HSP90	-0.271487	17.0446	-2.67254	0.00929357	0.0438125	-3.56827	TAK1	0.345905	12.9757	2.85184	0.00565974	0.0266817	-3.08089	EsTRAF6	0.346811	12.1729	2.80744	0.00641156	0.0302259	-3.22639	EsTRAF6	-0.339583	12.1729	-2.97827	0.00394097	0.0185788	-3.499	TOLIP	-0.356312	12.8623	-2.63159	0.0103777	0.0489236	-4.50275	IκBα	-0.562941	15.6245	-3.52925	0.000728179	0.00343284	-2.13644
IRAK4_2	0.403604	12.1493	2.44067	0.0171049	0.0705577	-3.45267	TAB3	0.27571	12.93	2.46666	0.0160032	0.0660133	-3.85021	IκBζ	-0.39731	13.3565	-2.59212	0.01153	0.0475612	-3.73486	EsPGRP3	-0.757735	12.846	-2.69568	0.00872743	0.0360007	-3.61561	TRAF3	-0.306313	11.2996	-2.41759	0.0181399	0.072903	-4.67127	EsTRAF6	-0.246636	12.1729	-2.13286	0.0363244	0.149838	-5.58325	TRAF3	-0.443269	11.2996	-2.91404	0.00474251	0.0195629	-3.38176
LYSM3	-0.344563	11.9811	-2.30612	0.0239671	0.0790913	-3.74532	LYSM3	0.317992	11.9811	2.34373	0.0218382	0.0800733	-4.07592	TRAF4	0.30583	12.8202	2.53839	0.0132853	0.0487128	-3.85451	MYD88	0.268296	12.5746	2.30238	0.0241889	0.0886926	-4.45858	TRAF2	-0.280063	17.9467	-2.38126	0.0198826	0.072903	-5.35488	NLRC3	-0.280703	11.788	-2.05376	0.043608	0.159896	-5.64578	EsPGRP3	-0.743422	12.846	-2.66784	0.00941257	0.0345127	-4.44904
TRAF4	-0.284285	12.8202	-2.33955	0.0220659	0.0790913	-3.78564	TLR4	0.319739	12.4368	2.01185	0.047955	0.158252	-4.80101	LYSM3	0.292891	11.9811	1.99809	0.0494599	0.136015	-4.88047	TRAF3	-0.353348	11.2996	-2.21309	0.0300409	0.0991348	-4.25914	EsPGRP5	0.47499	10.9478	2.28813	0.0250492	0.0751475	-4.79388	EsRelA	-0.192136	13.6541	-1.82784	0.0716902	0.197148	-6.24507	TOLIP	-0.315717	12.8623	-2.33946	0.0220711	0.0728347	-5.193
IKBL	-0.329347	12.5013	-2.24273	0.0279737	0.0839211	-3.98517	IκBζ	-0.295187	13.3565	-1.93909	0.0563841	0.163746	-4.95082	EsPGRP3	-0.5887	12.846	-2.04855	0.0441291	0.136015	-4.91196	EsPGRP5	0.370384	10.9478	1.78726	0.0780775	0.234233	-5.1233	EsSOD	0.201321	16.2342	2.32445	0.0229078	0.0751475	-5.28751	HSP90	0.182722	17.0446	1.86383	0.0663973	0.197148	-6.37758	IKBL	0.27496	12.5013	1.80271	0.0755915	0.226775	-6.18816
EsSOD	0.190322	16.2342	2.14371	0.0354125	0.0973843	-4.33656	EsIKKγ	-0.244538	12.122	-1.88468	0.0634829	0.163746	-4.95662	EsRelA	0.21472	13.6541	2.03297	0.0457194	0.136015	-4.98912	EsRelA	0.183451	13.6541	1.72203	0.0893304	0.245659	-5.65609	EsTLR1	-0.335266	11.9195	-1.85779	0.0672611	0.184968	-5.88712	HSP71	0.125869	18.3094	1.84416	0.0692479	0.197148	-6.54989	EsGalectin1	-0.301889	12.9101	-1.57105	0.120529	0.305958	-6.65452
KBRS1	0.208785	12.5166	1.79157	0.0773776	0.19642	-4.84681	NLRC3	0.255338	11.788	1.8546	0.0677219	0.163746	-4.97238	TAB3	0.21626	12.93	1.92924	0.0576178	0.142152	-5.13002	HSP71	0.115	18.3094	1.66952	0.0993296	0.252144	-6.07576	TLR3	0.220521	11.6432	1.62193	0.109161	0.277102	-6.30738	TRAF4	-0.210475	12.8202	-1.75463	0.0835499	0.212088	-6.31625	TRAF2	0.192337	17.9467	1.58369	0.11762	0.305958	-6.94688
IKKβ	0.163044	12.1805	1.53104	0.130115	0.306699	-5.18407	IKKβ	0.185116	12.1805	1.84267	0.0694682	0.163746	-5.09238	TRAF2	0.23789	17.9467	1.90835	0.060307	0.142152	-5.48196	TLR4	0.255785	12.4368	1.60057	0.113824	0.268299	-5.80058	TOLIP	-0.20649	12.8623	-1.51137	0.135043	0.298961	-6.60538	LYSM3	0.278847	11.9811	1.71395	0.0908127	0.214058	-6.14942	IKKβ	-0.15998	12.1805	-1.49043	0.140452	0.326884	-6.6551
TBK1	-0.45709	11.326	-1.19723	0.235118	0.500352	-4.95489	HSP71	-0.126083	18.3094	-1.80312	0.0755262	0.166158	-5.53708	EsGalectin1	-0.335244	12.9101	-1.68495	0.0963011	0.211862	-5.55598	TAB1	0.45283	8.46925	1.5123	0.134808	0.296577	-4.969	TAK1	0.179898	12.9757	1.50804	0.135891	0.298961	-6.62024	EsIRAK4	-0.208699	10.7572	-1.17612	0.243395	0.446225	-6.56256	IKKε	-0.154818	12.7641	-1.4601	0.148584	0.326884	-6.78626
EsPGRP5	0.313052	10.9478	1.17814	0.242595	0.500352	-5.15166	TLR3	0.253765	11.6432	1.66546	0.100139	0.206537	-5.18385	EsIKKγ	-0.21125	12.122	-1.63158	0.107107	0.220908	-5.56136	TAB3	0.166153	12.93	1.47002	0.145885	0.300887	-5.99149	LYSM3	-0.155217	11.9811	-1.18878	0.238409	0.491719	-7.01903	IKKβ	-0.126903	12.1805	-1.19652	0.235394	0.446225	-7.04677	TLR3	0.201996	11.6432	1.33161	0.187162	0.386021	-6.72684
TLR2	0.413529	9.34225	0.927242	0.356879	0.66273	-5.10478	TAK1	0.193128	12.9757	1.62951	0.107545	0.208764	-5.48505	KBRS1	0.163079	12.5166	1.39161	0.168298	0.326697	-5.99226	KBRS1	0.149543	12.5166	1.25841	0.212282	0.412076	-6.26841	EsIKKγ	-0.136171	12.122	-1.12221	0.265477	0.515338	-7.09039	EsGalectin1	0.24752	12.9101	1.26064	0.211482	0.446225	-7.05582	HSP90	-0.128397	17.0446	-1.27396	0.20675	0.401338	-7.26555
TAB3	-0.103251	12.93	-0.918337	0.361489	0.66273	-5.97354	EsTLR1	0.185324	11.9195	1.10017	0.274899	0.503981	-6.09311	IRAK4_2	0.230812	12.1493	1.34102	0.184104	0.337523	-5.87481	IKKβ	-0.124665	12.1805	-1.16239	0.24889	0.438373	-6.31544	IRAK4_2	0.149362	12.1493	1.05417	0.295307	0.534505	-7.18336	TRAF2	-0.157142	17.9467	-1.24686	0.216464	0.446225	-7.36963	TAB1	-0.354366	8.46925	-1.17037	0.245686	0.42669	-6.11252
EsIRAK4	0.151922	10.7572	0.712555	0.478409	0.734018	-5.44312	IRAK4_2	-0.140164	12.1493	-0.923647	0.358736	0.591914	-6.28087	TAB1	-0.356136	8.46925	-1.15889	0.250308	0.413008	-5.28525	EsSOD	0.101785	16.2342	1.15374	0.252396	0.438373	-6.57387	TAB3	-0.114877	12.93	-1.0272	0.307745	0.534505	-7.21081	IKKε	-0.116725	12.7641	-1.09435	0.277426	0.481846	-7.2326	MYD88	0.128311	12.5746	1.151	0.253514	0.42669	-7.18609
EsIKKγ	0.111994	12.122	0.754241	0.453148	0.734018	-5.90366	IKKε	0.101554	12.7641	0.95273	0.343894	0.591914	-6.31603	NLRC3	0.166277	11.788	1.16473	0.247948	0.413008	-6.12144	TLR3	0.150358	11.6432	1.10451	0.273028	0.450496	-6.33865	NLRC3	0.124078	11.788	0.89878	0.371747	0.613382	-7.20573	TAB1	0.290405	8.46925	0.971755	0.334405	0.505434	-6.32509	HSP71	0.0785522	18.3094	1.13865	0.2586	0.42669	-7.5818
EsTLR1	0.123042	11.9195	0.694891	0.489346	0.734018	-6.0304	TRAF4	0.0723714	12.8202	0.600365	0.550136	0.8645	-6.5903	EsSOD	0.0925301	16.2342	1.04279	0.300513	0.472235	-6.57124	EsGalectin1	-0.196515	12.9101	-0.983179	0.328791	0.516671	-6.58526	EsIRAK4	0.140046	10.7572	0.856186	0.394717	0.62027	-6.8693	TRAF3	-0.145917	11.2996	-0.949102	0.345723	0.505434	-6.96464	EsTLR1	-0.192342	11.9195	-1.08063	0.283443	0.445411	-7.12749
TAK1	0.0862077	12.9757	0.715331	0.476703	0.734018	-6.14268	TAB1	0.134723	8.46925	0.447921	0.655547	0.867077	-5.66878	EsPGRP5	-0.241695	10.9478	-0.984925	0.327938	0.491907	-5.92547	EsTLR1	0.174796	11.9195	0.943887	0.348364	0.522546	-6.45556	TLR2	-0.297015	9.34225	-0.731242	0.46699	0.670029	-6.55794	TAK1	0.113694	12.9757	0.936215	0.352272	0.505434	-7.39238	TAK1	0.12215	12.9757	1.00559	0.317958	0.476937	-7.33485
TLR4	-0.102737	12.4368	-0.642753	0.522413	0.74955	-6.18277	EsTRAF6	-0.0653876	12.1729	-0.503324	0.616263	0.867077	-6.50847	TRAF3	-0.140825	11.2996	-0.931898	0.354484	0.508607	-6.12624	LYSM3	0.111128	11.9811	0.781996	0.436765	0.626662	-6.66986	MYD88	0.0850609	12.5746	0.762281	0.448367	0.670029	-7.44881	EsSOD	0.0843973	16.2342	0.93917	0.350764	0.505434	-7.54274	NLRC3	0.0908337	11.788	0.652427	0.51619	0.655164	-7.4967
TLR3	-0.0927755	11.6432	-0.600731	0.549894	0.756104	-5.97219	EsPGRP3	-0.162254	12.846	-0.527438	0.599501	0.867077	-6.57158	TLR2	-0.295008	9.34225	-0.661364	0.510477	0.666151	-5.76248	TAK1	-0.0779774	12.9757	-0.645947	0.520354	0.715487	-6.86467	EsPGRP3	-0.18705	12.846	-0.645791	0.520454	0.715625	-7.5285	IKBL	0.130233	12.5013	0.811617	0.419669	0.577045	-7.40444	TAB3	0.0766718	12.93	0.67966	0.498885	0.655164	-7.60705
TAB1	-0.109251	8.46925	-0.357097	0.722057	0.945296	-5.36135	EsGalectin1	-0.0894812	12.9101	-0.446071	0.656876	0.867077	-6.66363	MYD88	0.0738236	12.5746	0.664429	0.508525	0.666151	-6.73919	TLR2	-0.26663	9.34225	-0.574924	0.567123	0.71981	-5.88693	EsRelA	0.0553037	13.6541	0.535752	0.593771	0.783778	-7.67366	EsTLR1	-0.112853	11.9195	-0.66101	0.510702	0.674126	-7.52468	TRAF4	0.0807451	12.8202	0.669063	0.505581	0.655164	-7.62036
EsPGRP2	0.168357	10.2793	0.288977	0.773424	0.945296	-5.41828	EsIRAK4	0.0532551	10.7572	0.278954	0.781075	0.917347	-6.09146	IKKε	-0.0674295	12.7641	-0.638987	0.524846	0.666151	-6.75637	EsIRAK4	-0.120124	10.7572	-0.588689	0.557901	0.71981	-6.1884	TRAF4	-0.0550471	12.8202	-0.453708	0.651395	0.82677	-7.62898	IκBα	0.0987308	15.6245	0.624855	0.534029	0.677806	-7.75733	EsRelA	0.0752204	13.6541	0.727093	0.469512	0.655164	-7.65775
IκBζ	-0.0465377	13.3565	-0.301778	0.763686	0.945296	-6.34777	TRAF3	-0.0350049	11.2996	-0.246291	0.806154	0.917347	-6.40358	EsIRAK4	0.0963818	10.7572	0.46444	0.643725	0.786775	-6.12197	NLRC3	-0.0496031	11.788	-0.331688	0.741082	0.849603	-6.81111	IKBL	-0.046783	12.5013	-0.32097	0.749157	0.829756	-7.68217	EsPGRP5	-0.158833	10.9478	-0.587826	0.558477	0.682582	-7.00695	EsIRAK4	0.109214	10.7572	0.602348	0.548823	0.670784	-7.05972
EsTRAF6	0.0224098	12.1729	0.171636	0.864202	0.983402	-6.23789	MYD88	-0.036961	12.5746	-0.32748	0.744249	0.917347	-6.70754	IKKβ	-0.0356199	12.1805	-0.343335	0.732341	0.833353	-6.84395	IRAK4_2	-0.0578276	12.1493	-0.351407	0.726303	0.849603	-6.86368	IKKε	-0.0388074	12.7641	-0.370095	0.712391	0.829756	-7.68364	TLR3	-0.0618397	11.6432	-0.41621	0.678487	0.775087	-7.53586	KBRS1	0.0594923	12.5166	0.503461	0.616167	0.726197	-7.70935
MYD88	0.020895	12.5746	0.186991	0.85219	0.983402	-6.37407	KBRS1	0.032293	12.5166	0.27676	0.782753	0.917347	-6.73452	HSP71	0.0251808	18.3094	0.362847	0.717775	0.833353	-7.26491	TRAF4	0.0391459	12.8202	0.324332	0.746621	0.849603	-7.018	KBRS1	-0.039265	12.5166	-0.336766	0.737267	0.829756	-7.6855	MYD88	-0.0459404	12.5746	-0.412574	0.681137	0.775087	-7.75561	EsSOD	0.035421	16.2342	0.397223	0.692371	0.78787	-7.9246
EsRelA	0.0131585	13.6541	0.126774	0.89947	0.989417	-6.45451	TLR2	-0.0249	9.34225	-0.0627873	0.950109	0.983949	-5.90405	HSP90	0.030555	17.0446	0.308421	0.758647	0.834512	-7.15264	TOLIP	-0.0159398	12.8623	-0.116025	0.907954	0.951013	-7.06369	IKKβ	-0.0288303	12.1805	-0.290681	0.772126	0.829756	-7.69043	TLR2	-0.0872649	9.34225	-0.212014	0.832692	0.858713	-6.88621	LYSM3	-0.0411262	11.9811	-0.260777	0.795004	0.846295	-7.6122
TRAF3	0.00236534	11.2996	0.0132815	0.98944	0.98944	-5.85026	TOLIP	-0.0141305	12.8623	-0.103117	0.918155	0.983949	-6.76571	TOLIP	0.0340681	12.8623	0.249454	0.803716	0.855568	-6.92681	IKBL	0.0113392	12.5013	0.0780707	0.937987	0.951013	-7.06744	TLR4	-0.0447908	12.4368	-0.281056	0.779468	0.829756	-7.69757	KBRS1	0.0311367	12.5166	0.265458	0.791411	0.858713	-7.79913	TLR4	-0.0432125	12.4368	-0.265132	0.79166	0.846295	-7.78748
NLRC3	0.0066838	11.788	0.040204	0.968041	0.98944	-6.08803	EsRelA	0.00595361	13.6541	0.0577173	0.954133	0.983949	-6.84765	EsTLR1	-0.0322993	11.9195	-0.192834	0.847628	0.874117	-6.86262	IKKε	0.00655917	12.7641	0.0616478	0.951013	0.951013	-7.06915	EsGalectin1	0.0424641	12.9101	0.216192	0.829445	0.855365	-7.72957	TLR4	0.0348638	12.4368	0.216623	0.829111	0.858713	-7.80185	EsPGRP5	0.0288234	10.9478	0.106876	0.915183	0.943782	-7.18683
TOLIP	0.00412551	12.8623	0.0301412	0.976037	0.98944	-6.39203	EsPGRP5	0.00357493	10.9478	0.0141856	0.988721	0.988721	-6.19538	EsTRAF6	0.00928257	12.1729	0.0742737	0.940997	0.940997	-6.85304	TRAF2	0.0205351	17.9467	0.166435	0.868278	0.951013	-7.3894	TAB1	-0.00916407	8.46925	-0.0304319	0.975806	0.975806	-6.69007	TAB3	-0.00776521	12.93	-0.0689974	0.945182	0.945182	-7.83001	TLR2	-0.0206013	9.34225	-0.0499419	0.960306	0.960306	-6.9153

## Sheet: SYM- Gravity vs LSMMG
Dataset S3. Log2 fold change and significance testing of targeted genes from NanoString assay using voom transformation (log-CPM) and LIMMA statistical testing. Genes were considered significantly differentially expressed at an adjusted p-value ≤ 0.05 (light gray) and ≤ 0.10 (dark gray). logFC, log2 fold change of CPM (counts per a million) transformed counts; AveExpr, average replicate CPM count…
2 h	logFC	AveExpr	t	P.Value	adj.P.Val	B	6 h	logFC	AveExpr	t	P.Value	adj.P.Val	B	8 h	logFC	AveExpr	t	P.Value	adj.P.Val	B	10 h	logFC	AveExpr	t	P.Value	adj.P.Val	B	12 h	logFC	AveExpr	t	P.Value	adj.P.Val	B	16 h	logFC	AveExpr	t	P.Value	adj.P.Val	B	18 h	logFC	AveExpr	t	P.Value	adj.P.Val	B
TRAF2	-0.250635	17.9467	-2.12321	0.0371523	0.251186	-3.76808	IκBα	0.691052	15.6245	4.81065	7.95617e-06	0.000262554	3.39361	TBK1	0.733314	11.326	3.89494	0.000216624	0.00714859	0.414982	IKBL	0.442263	12.5013	3.07953	0.00292833	0.072821	-1.73423	IKKε	-0.37511	12.7641	-3.57345	0.000631259	0.0208315	-0.503805	IκBα	0.52951	15.6245	3.42042	0.00103051	0.0340069	-0.910362	EsGalectin1	-0.832358	12.9101	-4.312	5.02389e-05	0.00165788	1.71407
HSP90	0.219275	17.0446	2.19527	0.031348	0.251186	-3.77304	EsPGRP2	1.24677	10.2793	3.76314	0.000337971	0.00557652	0.132796	IKBL	0.56404	12.5013	3.67069	0.000459333	0.00757899	-0.346639	LYSM3	0.398993	11.9811	2.9391	0.00441339	0.072821	-2.0656	EsTRAF6	-0.338725	12.1729	-2.98589	0.00385468	0.0636023	-2.11773	EsTRAF6	0.307263	12.1729	2.7064	0.00847615	0.139857	-2.68854	IKBL	0.478259	12.5013	3.20839	0.00198885	0.0328161	-1.65064
HSP71	0.140444	18.3094	2.02629	0.0464167	0.251186	-3.87372	TRAF2	-0.435777	17.9467	-3.62745	0.000529406	0.00582346	-0.668873	TRAF4	0.327909	12.8202	2.70762	0.00844796	0.0929276	-3.03634	EsTRAF6	0.285792	12.1729	2.36851	0.0205287	0.142862	-3.33199	IRAK4_2	-0.380834	12.1493	-2.65297	0.00979818	0.0762754	-2.93044	IKBL	0.354843	12.5013	2.33567	0.0222794	0.245074	-3.47614	IκBα	0.455496	15.6245	2.91779	0.00469188	0.0516106	-2.54585
IKKε	-0.227304	12.7641	-2.14294	0.0354766	0.251186	-3.98321	EsSOD	0.311327	16.2342	3.5242	0.000740122	0.00610601	-0.834994	HSP90	-0.240026	17.0446	-2.412	0.018399	0.151791	-3.94115	HSP90	-0.243534	17.0446	-2.43139	0.0175149	0.142862	-3.37679	EsPGRP3	0.73344	12.846	2.60859	0.011036	0.0762754	-3.06175	LYSM3	0.31553	11.9811	2.04348	0.0446415	0.294634	-3.9572	TOLIP	-0.368462	12.8623	-2.72585	0.00803676	0.0663032	-2.93648
TAK1	0.2572	12.9757	2.1198	0.0374483	0.251186	-4.00407	TRAF4	-0.32468	12.8202	-2.70087	0.00860494	0.0567926	-2.93683	TLR3	0.35624	11.6432	2.09482	0.0396837	0.231346	-4.09682	TRAF3	0.29066	11.2996	2.27327	0.0259749	0.142862	-3.44599	TLR4	-0.41446	12.4368	-2.59125	0.0115569	0.0762754	-3.07739	IRAK4_2	-0.298466	12.1493	-2.10419	0.0388318	0.294634	-3.96245	EsPGRP3	-0.670973	12.846	-2.41344	0.018332	0.120991	-3.68284
EsGalectin1	0.39277	12.9101	1.96472	0.0532818	0.251186	-4.11708	HSP90	0.242884	17.0446	2.46102	0.0162367	0.0893017	-3.70097	TAB3	0.23149	12.93	2.06953	0.042063	0.231346	-4.43754	EsRelA	0.243752	13.6541	2.31914	0.02321	0.142862	-3.49979	LYSM3	-0.329059	11.9811	-2.50554	0.0144734	0.0796039	-3.26266	TAB1	-0.568222	8.46925	-1.86803	0.0658018	0.310209	-4.00549	EsPGRP2	-0.455784	10.2793	-2.17717	0.0327258	0.179992	-4.14796
NLRC3	0.305454	11.788	1.99134	0.050214	0.251186	-4.2186	IRAK4_2	-0.339513	12.1493	-2.17758	0.0326939	0.154128	-4.0145	EsPGRP5	-0.491946	10.9478	-1.99607	0.0496849	0.234229	-4.12076	EsPGRP3	-0.595998	12.846	-2.12549	0.0369553	0.174218	-3.86037	TOLIP	-0.313607	12.8623	-2.30191	0.0242169	0.114165	-3.72008	HSP71	-0.131871	18.3094	-1.93211	0.0572561	0.310209	-4.59471	LYSM3	0.288508	11.9811	2.01883	0.0472055	0.194723	-4.36822
IκBα	-0.264764	15.6245	-1.70459	0.0925548	0.352612	-4.25066	EsPGRP3	0.616573	12.846	2.09296	0.0398546	0.1644	-4.24301	TLR4	0.276065	12.4368	1.65776	0.10169	0.392798	-5.11927	EsPGRP2	-0.377301	10.2793	-1.65863	0.101513	0.360265	-4.56796	EsPGRP5	0.447698	10.9478	2.19854	0.0311046	0.126133	-3.67381	HSP90	-0.161774	17.0446	-1.64336	0.10464	0.431642	-4.95613	HSP90	-0.204437	17.0446	-2.051	0.0438832	0.194723	-4.61074
KBRS1	0.184924	12.5166	1.58328	0.117713	0.36025	-4.36161	MYD88	-0.224326	12.5746	-1.97261	0.052356	0.191972	-4.47056	MYD88	-0.1781	12.5746	-1.59988	0.113976	0.392798	-5.25549	IκBα	0.251939	15.6245	1.71753	0.0901538	0.360265	-4.68297	IκBζ	-0.303636	13.3565	-2.15605	0.0344	0.126133	-4.08411	EsIRAK4	-0.246141	10.7572	-1.47653	0.144133	0.43827	-4.61546	IκBζ	-0.265149	13.3565	-1.87903	0.0642625	0.235629	-4.79205
EsSOD	0.133522	16.2342	1.51037	0.135297	0.36025	-4.3825	TRAF3	0.248816	11.2996	1.86477	0.0662633	0.193415	-4.44714	IκBα	0.229849	15.6245	1.57753	0.11903	0.392798	-5.4709	TAB3	0.17968	12.93	1.62189	0.109171	0.360265	-4.68896	TAB1	0.419064	8.46925	1.45176	0.150884	0.497918	-4.50865	TRAF3	0.182313	11.2996	1.37732	0.172652	0.43827	-4.90145	IRAK4_2	-0.255723	12.1493	-1.80208	0.0756912	0.249781	-4.84469
IκBζ	-0.225817	13.3565	-1.46548	0.147115	0.36025	-4.42831	IKKε	-0.199244	12.7641	-1.83685	0.0703326	0.193415	-4.70889	EsTLR1	-0.241072	11.9195	-1.43189	0.156474	0.446698	-5.423	MYD88	0.169875	12.5746	1.47363	0.144913	0.412642	-4.86546	NLRC3	0.167143	11.788	1.23712	0.220038	0.57797	-5.36812	TOLIP	-0.194912	12.8623	-1.43809	0.154713	0.43827	-5.0457	TAB1	0.230129	8.46925	0.790717	0.431689	0.680859	-5.21073
IKKβ	0.147666	12.1805	1.40632	0.163903	0.36025	-4.46604	TOLIP	-0.252233	12.8623	-1.84005	0.0698559	0.193415	-4.72151	TAK1	0.162701	12.9757	1.34308	0.183438	0.446698	-5.61317	EsIKKγ	0.175284	12.122	1.45477	0.150052	0.412642	-4.90577	EsIRAK4	0.120586	10.7572	0.77228	0.44246	0.57797	-5.49847	EsPGRP2	-0.298201	10.2793	-1.42193	0.159335	0.43827	-5.05655	IKKε	-0.163309	12.7641	-1.53691	0.128671	0.386014	-5.26477
TBK1	-0.64528	11.326	-1.68564	0.0961669	0.352612	-4.51167	TLR2	-0.702828	9.34225	-1.69269	0.0948099	0.240671	-4.30369	IKKε	-0.139012	12.7641	-1.31557	0.192467	0.446698	-5.65544	KBRS1	0.158588	12.5166	1.33965	0.184545	0.468459	-5.051	IKKβ	0.112844	12.1805	1.15013	0.25387	0.57797	-5.56558	TRAF2	0.168215	17.9467	1.38359	0.170733	0.43827	-5.41183	EsIRAK4	0.193201	10.7572	1.17518	0.243769	0.574598	-5.2805
EsIKKγ	0.188291	12.122	1.32099	0.19066	0.36025	-4.5126	TLR4	-0.266052	12.4368	-1.64038	0.105261	0.248115	-5.03126	EsRelA	0.135221	13.6541	1.28454	0.203045	0.446698	-5.74549	TAB1	-0.38659	8.46925	-1.26287	0.210683	0.488952	-4.57182	EsPGRP2	-0.230545	10.2793	-1.08743	0.28045	0.57797	-5.61772	EsPGRP3	-0.301334	12.846	-1.11058	0.270419	0.637416	-5.48146	TLR3	-0.205831	11.6432	-1.32574	0.18909	0.519998	-5.32018
TRAF4	0.157404	12.8202	1.30359	0.1965	0.36025	-4.51271	EsTRAF6	0.16415	12.1729	1.32092	0.190685	0.419507	-5.41444	HSP71	-0.0973592	18.3094	-1.40711	0.163669	0.446698	-5.89462	HSP71	-0.0846771	18.3094	-1.23114	0.222251	0.488952	-5.52623	TRAF3	-0.110376	11.2996	-0.932879	0.35398	0.57797	-5.63243	TLR2	0.410072	9.34225	1.04184	0.30095	0.662091	-4.85007	EsPGRP5	-0.238456	10.9478	-0.888635	0.377139	0.655032	-5.43192
EsPGRP3	0.38958	12.846	1.30375	0.196445	0.36025	-4.51327	EsRelA	-0.129483	13.6541	-1.25472	0.213612	0.440574	-5.65531	TRAF2	0.133014	17.9467	1.07202	0.28727	0.592495	-6.24825	TLR2	0.452204	9.34225	1.05022	0.297108	0.576739	-4.74852	KBRS1	-0.124357	12.5166	-1.06595	0.289987	0.57797	-5.65322	EsPGRP5	0.224354	10.9478	0.977061	0.33179	0.684316	-5.14892	TLR2	-0.105919	9.34225	-0.260405	0.79529	0.937306	-5.52666
TLR2	0.658115	9.34225	1.51783	0.133407	0.36025	-4.54583	TAK1	-0.134591	12.9757	-1.11091	0.27028	0.524661	-5.74378	EsIRAK4	-0.209025	10.7572	-0.986826	0.327012	0.634788	-5.32994	EsIRAK4	0.192475	10.7572	1.07926	0.28405	0.576739	-4.91592	HSP90	0.124877	17.0446	1.25405	0.213856	0.57797	-5.66578	NLRC3	-0.105184	11.788	-0.825642	0.411717	0.799216	-5.64141	TAK1	0.143422	12.9757	1.20104	0.233646	0.574598	-5.71846
EsIRAK4	0.266906	10.7572	1.31548	0.192494	0.36025	-4.55331	TBK1	-0.203523	11.326	-1.01879	0.311691	0.571433	-5.6242	EsPGRP2	0.211721	10.2793	0.762558	0.448202	0.774759	-5.94202	NLRC3	0.127805	11.788	0.927192	0.356905	0.600119	-5.38327	IKBL	-0.147218	12.5013	-1.00987	0.315917	0.57797	-5.70147	TAK1	0.0863626	12.9757	0.70771	0.481396	0.882559	-5.76138	TRAF3	-0.123634	11.2996	-0.966745	0.336887	0.617626	-5.73084
TAB1	0.0936991	8.46925	0.310921	0.756753	0.832429	-4.62826	NLRC3	-0.103442	11.788	-0.709717	0.480158	0.764076	-5.92783	LYSM3	0.0949669	11.9811	0.646368	0.520083	0.774759	-6.16532	EsTLR1	0.159936	11.9195	0.898994	0.371633	0.600119	-5.40046	TLR3	-0.118333	11.6432	-0.834378	0.406811	0.57797	-5.70742	TLR4	-0.0930056	12.4368	-0.58625	0.559529	0.9321	-5.84636	NLRC3	-0.139204	11.788	-1.01334	0.314271	0.617626	-5.79263
EsPGRP2	-0.102422	10.2793	-0.174279	0.862132	0.904304	-4.63238	EsTLR1	-0.122863	11.9195	-0.6999	0.48623	0.764076	-5.99262	IKKβ	-0.0739834	12.1805	-0.724699	0.470971	0.774759	-6.20418	TOLIP	-0.117092	12.8623	-0.846467	0.400079	0.600119	-5.54924	EsTLR1	-0.138322	11.9195	-0.81347	0.418614	0.57797	-5.79651	EsIKKγ	-0.0680305	12.122	-0.573638	0.567989	0.9321	-5.85595	TLR4	0.156782	12.4368	0.986443	0.327198	0.617626	-5.93497
EsPGRP5	0.123201	10.9478	0.458037	0.648296	0.788794	-4.65811	TAB3	-0.0839218	12.93	-0.748492	0.456586	0.764076	-6.07136	KBRS1	0.0876787	12.5166	0.747337	0.457278	0.774759	-6.21903	IKKε	-0.0906968	12.7641	-0.849819	0.398225	0.600119	-5.55045	TBK1	-0.134106	11.326	-0.84248	0.402292	0.57797	-5.849	TBK1	0.0851714	11.326	0.534244	0.594808	0.9321	-5.8639	TRAF4	-0.0949562	12.8202	-0.787988	0.433274	0.680859	-6.10639
TLR3	0.113503	11.6432	0.787277	0.433687	0.715584	-4.68102	TLR3	0.0897253	11.6432	0.576153	0.566297	0.849445	-5.93612	EsIKKγ	0.0842024	12.122	0.684824	0.49564	0.774759	-6.23619	EsSOD	0.0848449	16.2342	0.975066	0.332771	0.600119	-5.608	TAB3	0.0889838	12.93	0.809143	0.421082	0.57797	-5.89886	TAB3	0.0559411	12.93	0.495993	0.6214	0.9321	-5.88378	TRAF2	0.131416	17.9467	1.09835	0.275686	0.60651	-6.1694
IKBL	-0.12808	12.5013	-0.886831	0.378104	0.656707	-4.68713	TAB1	-0.112316	8.46925	-0.368656	0.713459	0.908171	-5.32623	EsGalectin1	-0.123539	12.9101	-0.615759	0.539983	0.774759	-6.30286	EsGalectin1	-0.140628	12.9101	-0.704447	0.483412	0.664692	-5.65695	EsRelA	-0.086962	13.6541	-0.840879	0.403182	0.57797	-5.92921	TLR3	0.045791	11.6432	0.331764	0.741025	0.964139	-5.82483	EsTLR1	0.103145	11.9195	0.632457	0.529079	0.793618	-6.16949
TRAF3	0.0205213	11.2996	0.120647	0.904304	0.904304	-4.69354	EsPGRP5	0.0831552	10.9478	0.342492	0.732972	0.908171	-5.77016	TRAF3	0.0772157	11.2996	0.560031	0.577185	0.79363	-6.04227	TRAF2	0.0868452	17.9467	0.719915	0.473893	0.664692	-5.97529	TAK1	-0.0903804	12.9757	-0.750523	0.45537	0.57797	-5.93006	EsTLR1	-0.0544879	11.9195	-0.333872	0.739441	0.964139	-5.91025	KBRS1	-0.0627398	12.5166	-0.538151	0.592122	0.849566	-6.27191
EsTRAF6	-0.0760821	12.1729	-0.587852	0.558459	0.788794	-4.73464	LYSM3	-0.0219516	11.9811	-0.157761	0.875084	0.908171	-6.26115	IκBζ	0.0676265	13.3565	0.45683	0.64916	0.856891	-6.43613	IRAK4_2	0.0971131	12.1493	0.628927	0.531374	0.674437	-5.63125	IκBα	-0.127381	15.6245	-0.845704	0.400502	0.57797	-6.00816	KBRS1	-0.0324205	12.5166	-0.279034	0.781014	0.964139	-5.97679	MYD88	0.0454586	12.5746	0.405514	0.686295	0.87393	-6.32778
EsTLR1	0.0955405	11.9195	0.548767	0.584852	0.788794	-4.74766	EsIKKγ	0.0294049	12.122	0.236817	0.813467	0.908171	-6.28015	EsTRAF6	-0.0479694	12.1729	-0.389393	0.698127	0.866827	-6.34011	TBK1	-0.103905	11.326	-0.647742	0.519199	0.674437	-5.68183	HSP71	0.0705984	18.3094	1.0337	0.304716	0.57797	-6.05592	TRAF4	-0.0315584	12.8202	-0.264458	0.792178	0.964139	-5.98357	EsIKKγ	0.0477738	12.122	0.402431	0.688551	0.87393	-6.33567
IRAK4_2	0.0729419	12.1493	0.428885	0.66928	0.788794	-4.74825	IKBL	-0.0520862	12.5013	-0.359321	0.7204	0.908171	-6.28369	EsPGRP3	-0.10655	12.846	-0.37437	0.709222	0.866827	-6.44464	IκBζ	-0.0463055	13.3565	-0.324308	0.74664	0.912559	-5.9148	TRAF2	-0.0758544	17.9467	-0.654265	0.515012	0.62946	-6.37056	EsGalectin1	-0.0454212	12.9101	-0.230881	0.818058	0.964139	-5.99348	EsTRAF6	-0.0347003	12.1729	-0.307309	0.759489	0.928265	-6.36695
MYD88	0.0701805	12.5746	0.632074	0.529328	0.788794	-4.7631	IKKβ	0.0231507	12.1805	0.229746	0.818937	0.908171	-6.29945	NLRC3	-0.0389165	11.788	-0.271921	0.786456	0.907374	-6.30166	TLR3	0.0179054	11.6432	0.134409	0.893452	0.925792	-5.78608	EsSOD	0.048639	16.2342	0.560785	0.576674	0.679651	-6.22293	EsSOD	0.0285606	16.2342	0.320416	0.749575	0.964139	-6.10725	IKKβ	0.0184206	12.1805	0.182581	0.855637	0.941201	-6.37198
TLR4	-0.0983342	12.4368	-0.621971	0.535913	0.788794	-4.76524	KBRS1	0.0290621	12.5166	0.249584	0.803615	0.908171	-6.32078	TOLIP	-0.0352667	12.8623	-0.257673	0.797389	0.907374	-6.46658	IKKβ	0.0164147	12.1805	0.161317	0.872292	0.925792	-5.84938	EsIKKγ	0.0580131	12.122	0.488633	0.626577	0.713002	-6.08706	EsRelA	-0.0167846	13.6541	-0.16318	0.870831	0.990946	-6.07296	TBK1	0.03161	11.326	0.200063	0.841992	0.941201	-6.39201
LYSM3	0.0611394	11.9811	0.448327	0.655255	0.788794	-4.78142	IκBζ	0.04019	13.3565	0.266726	0.790438	0.908171	-6.33642	TAB1	-0.0549671	8.46925	-0.179409	0.858117	0.925234	-5.48862	TRAF4	0.0294631	12.8202	0.243046	0.808657	0.925792	-5.85809	TLR2	-0.0244049	9.34225	-0.0616009	0.95105	0.977172	-5.3946	IKKβ	0.00703865	12.1805	0.0697443	0.944589	0.991562	-5.98288	TAB3	0.000217259	12.93	0.00193505	0.998461	0.998461	-6.40867
TOLIP	-0.0695103	12.8623	-0.506874	0.613782	0.788794	-4.78872	EsGalectin1	0.0298681	12.9101	0.150676	0.88065	0.908171	-6.34014	IRAK4_2	0.0285442	12.1493	0.165312	0.869159	0.925234	-6.29353	TLR4	0.0206447	12.4368	0.128971	0.897738	0.925792	-5.8773	MYD88	-0.0136121	12.5746	-0.121728	0.903451	0.977172	-6.1917	IKKε	-0.00707271	12.7641	-0.0660278	0.947538	0.991562	-5.99797	EsRelA	-0.0118148	13.6541	-0.114911	0.908834	0.967468	-6.48588
TAB3	0.0418864	12.93	0.369962	0.71249	0.810765	-4.80823	HSP71	-0.0113214	18.3094	-0.163377	0.870676	0.908171	-6.70668	TLR2	0.0522809	9.34225	0.122402	0.902919	0.931136	-5.58342	TAK1	-0.0230222	12.9757	-0.192717	0.84772	0.925792	-5.885	TRAF4	0.00347739	12.8202	0.0287139	0.977172	0.977172	-6.19398	MYD88	-0.00118798	12.5746	-0.0106118	0.991562	0.991562	-6.00641	EsSOD	0.000222431	16.2342	0.00252034	0.997996	0.998461	-6.57493
EsRelA	-0.0155622	13.6541	-0.150684	0.880644	0.904304	-4.86581	EsIRAK4	-0.0223561	10.7572	-0.114494	0.909163	0.909163	-5.70178	EsSOD	-0.00737603	16.2342	-0.0834548	0.93372	0.93372	-6.65693	EsPGRP5	0.00583036	10.9478	0.0278241	0.977879	0.977879	-5.53074	EsGalectin1	-0.0143198	12.9101	-0.0733904	0.941698	0.977172	-6.21583	IκBζ	-0.00482193	13.3565	-0.0343402	0.9727	0.991562	-6.09755	HSP71	-0.0307868	18.3094	-0.449845	0.654165	0.87393	-6.69645

## Sheet: APO- Gravity vs LSMMG
Dataset S3. Log2 fold change and significance testing of targeted genes from NanoString assay using voom transformation (log-CPM) and LIMMA statistical testing. Genes were considered significantly differentially expressed at an adjusted p-value ≤ 0.05 (light gray) and ≤ 0.10 (dark gray). logFC, log2 fold change of CPM (counts per a million) transformed counts; AveExpr, average replicate CPM count…
2 h	logFC	AveExpr	t	P.Value	adj.P.Val	B	6 h	logFC	AveExpr	t	P.Value	adj.P.Val	B	8 h	logFC	AveExpr	t	P.Value	adj.P.Val	B	10 h	logFC	AveExpr	t	P.Value	adj.P.Val	B	12 h	logFC	AveExpr	t	P.Value	adj.P.Val	B	16 h	logFC	AveExpr	t	P.Value	adj.P.Val	B	18 h	logFC	AveExpr	t	P.Value	adj.P.Val	B	24 h
TRAF4	0.518027	12.8202	4.25454	6.17273e-05	0.002037	1.52885	IκBα	0.892901	15.6245	5.7582	1.91202e-07	6.30966e-06	6.87263	LYSM3	-0.480606	11.9811	-3.13558	0.00247779	0.0571785	-1.60638	EsGalectin1	0.595007	12.9101	2.96817	0.00405812	0.133918	-1.98187	IκBζ	0.79892	13.3565	5.43534	7.00595e-07	2.31196e-05	5.6515	TBK1	-1.25685	11.326	-5.20126	1.76566e-06	5.82668e-05	4.7879	IκBα	0.320089	15.6245	1.99857	0.0494068	0.47442	-4.03524	IκBζ
EsTLR1	-0.582382	11.9195	-2.82095	0.00617366	0.101865	-2.51134	HSP90	0.493077	17.0446	4.89171	5.8454e-06	9.64491e-05	3.51371	IKBL	-0.452445	12.5013	-3.02238	0.00346536	0.0571785	-1.95663	MYD88	0.306364	12.5746	2.7221	0.00811981	0.133977	-2.55541	TBK1	0.950449	11.326	3.78258	0.000316686	0.00522532	0.136543	IκBζ	-0.432176	13.3565	-2.80812	0.00639941	0.0839582	-3.291	TLR3	-0.351542	11.6432	-2.16733	0.0334964	0.47442	-4.16684	EsRelA
LYSM3	0.354072	11.9811	2.32639	0.022798	0.250778	-3.72548	TBK1	1.23618	11.326	4.63011	1.56764e-05	0.000172441	2.88713	EsGalectin1	0.543062	12.9101	2.72591	0.00803549	0.070225	-2.70676	TLR2	0.986561	9.34225	2.22408	0.0292591	0.319514	-3.65364	IκBα	0.490867	15.6245	3.09971	0.00275794	0.0303374	-2.23383	EsIKKγ	-0.375524	12.122	-2.74462	0.00763256	0.0839582	-3.31977	NLRC3	-0.293345	11.788	-1.96262	0.0535298	0.47442	-4.22093	NLRC3
EsPGRP5	-0.478936	10.9478	-1.68215	0.0968437	0.537081	-4.49518	TRAF2	-0.516408	17.9467	-4.37744	3.96676e-05	0.000327258	1.5613	EsPGRP3	0.767299	12.846	2.70485	0.00851212	0.070225	-2.76943	TBK1	0.704047	11.326	1.96974	0.0526905	0.319514	-3.8809	EsSOD	-0.252819	16.2342	-2.90489	0.00486817	0.03213	-2.81147	TRAF2	0.307411	17.9467	2.43893	0.0171814	0.141747	-4.476	MYD88	-0.197278	12.5746	-1.776	0.079931	0.47442	-4.2406	MYD88
EsPGRP3	-0.536839	12.846	-1.85515	0.0676424	0.537081	-4.7768	TRAF3	0.459361	11.2996	3.43466	0.000985099	0.00630912	-0.972456	IκBζ	0.303583	13.3565	1.96372	0.0533999	0.352439	-4.30106	NLRC3	0.268836	11.788	1.83741	0.0702491	0.319514	-4.17079	HSP71	-0.199676	18.3094	-2.92323	0.00461927	0.03213	-2.95774	TAB1	-0.65051	8.46925	-2.15381	0.0345816	0.201788	-3.87625	IRAK4_2	-0.279265	12.1493	-1.72561	0.0886796	0.47442	-4.31684	EsPGRP5
HSP90	-0.164644	17.0446	-1.67802	0.0976511	0.537081	-5.31137	EsTRAF6	0.42546	12.1729	3.3864	0.00114711	0.00630912	-1.23091	TAK1	-0.224928	12.9757	-1.85244	0.0680359	0.374197	-4.49284	IRAK4_2	0.29547	12.1493	1.84401	0.0692694	0.319514	-4.19411	TRAF2	0.273179	17.9467	2.31855	0.0232439	0.127841	-4.39541	IKBL	0.326381	12.5013	2.10048	0.0391669	0.201788	-4.83124	IκBζ	-0.249065	13.3565	-1.60854	0.112066	0.47442	-4.34746	TAB3
TOLIP	0.199801	12.8623	1.45532	0.149898	0.706664	-5.40483	EsIKKγ	0.36597	12.122	2.83526	0.00593042	0.0279577	-2.7448	TLR3	-0.267655	11.6432	-1.77782	0.0796282	0.37539	-4.44783	KBRS1	0.214446	12.5166	1.83335	0.0708574	0.319514	-4.28215	HSP90	-0.190917	17.0446	-1.94156	0.0560786	0.26437	-5.03688	IκBα	-0.317668	15.6245	-2.003	0.0489184	0.201788	-5.19738	EsRelA	-0.159502	13.6541	-1.52537	0.13152	0.47442	-4.38507	TLR3
EsIRAK4	0.275408	10.7572	1.35019	0.181157	0.718705	-4.93038	IKBL	-0.391668	12.5013	-2.71546	0.0082687	0.0341084	-3.11317	MYD88	0.175738	12.5746	1.57759	0.119016	0.490593	-4.93534	TLR4	-0.274651	12.4368	-1.73417	0.0871401	0.319514	-4.44037	LYSM3	0.222704	11.9811	1.70218	0.0930092	0.383663	-5.19913	HSP90	-0.200381	17.0446	-2.02489	0.0465643	0.201788	-5.28773	EsGalectin1	-0.294184	12.9101	-1.47792	0.143764	0.47442	-4.42178	KBRS1
TAK1	0.157816	12.9757	1.30503	0.196011	0.718705	-5.60557	HSP71	0.177822	18.3094	2.54551	0.0130397	0.0478121	-3.85162	TLR4	-0.244344	12.4368	-1.51628	0.133798	0.490593	-5.00952	TRAF2	-0.219508	17.9467	-1.74985	0.0843777	0.319514	-4.64516	EsTRAF6	0.175764	12.1729	1.54786	0.126013	0.462047	-5.45045	EsGalectin1	-0.310237	12.9101	-1.56109	0.122861	0.40544	-5.84814	LYSM3	0.238993	11.9811	1.52458	0.131718	0.47442	-4.43014	IKKβ
EsPGRP2	0.649767	10.2793	1.17115	0.245375	0.809736	-4.95106	TLR4	-0.377068	12.4368	-2.36993	0.0204558	0.0675043	-3.90978	EsPGRP2	0.673746	10.2793	1.14977	0.25402	0.838266	-4.75076	EsTRAF6	-0.20011	12.1729	-1.6459	0.104116	0.343583	-4.52196	EsPGRP2	0.787745	10.2793	1.48413	0.142113	0.468972	-4.75486	EsRelA	0.166704	13.6541	1.57564	0.119465	0.40544	-5.87727	TAB1	0.558659	8.46925	1.85014	0.0683707	0.47442	-4.5149	IRAK4_2
TLR2	0.209254	9.34225	0.48723	0.627566	0.914989	-5.43067	EsPGRP2	1.27041	10.2793	2.26434	0.026546	0.079638	-3.45984	TAB1	0.27874	8.46925	0.907034	0.367395	0.866183	-4.90334	TAB1	-0.424807	8.46925	-1.41297	0.161947	0.48584	-4.44839	TRAF3	0.175268	11.2996	1.34721	0.182111	0.546333	-5.49584	EsIRAK4	-0.198351	10.7572	-0.991388	0.324795	0.741437	-5.87772	TLR2	0.331961	9.34225	0.810856	0.420104	0.77019	-4.61242	TRAF4
TRAF3	-0.164876	11.2996	-0.851987	0.397029	0.914989	-5.48374	EsGalectin1	0.435423	12.9101	2.16186	0.0339323	0.0933138	-4.33754	TLR2	0.340916	9.34225	0.765784	0.446292	0.866183	-5.02383	IκBζ	0.194613	13.3565	1.2512	0.214888	0.590941	-5.07463	EsIRAK4	-0.210239	10.7572	-1.24301	0.217872	0.599149	-5.36947	EsTLR1	-0.20145	11.9195	-1.10503	0.272802	0.741437	-6.28778	KBRS1	-0.129367	12.5166	-1.07354	0.286593	0.77019	-4.61314	HSP71
NLRC3	0.0989459	11.788	0.587382	0.558773	0.914989	-5.95549	EsTLR1	-0.339365	11.9195	-1.94224	0.0559945	0.14214	-4.66671	EsPGRP5	0.166537	10.9478	0.663737	0.508965	0.866183	-5.38652	TRAF3	0.19646	11.2996	1.17948	0.242066	0.605734	-4.81663	IKKβ	-0.104747	12.1805	-1.03931	0.302116	0.766911	-6.0718	EsTRAF6	-0.124082	12.1729	-1.03974	0.301917	0.741437	-6.46008	EsPGRP5	0.233301	10.9478	0.881905	0.380744	0.77019	-4.61768	EsPGRP3
IKKε	0.0982831	12.7641	0.928517	0.356222	0.914989	-6.01743	EsPGRP5	0.320151	10.9478	1.34874	0.18162	0.428104	-5.22397	TRAF3	-0.0975724	11.2996	-0.598749	0.551207	0.866183	-5.50926	IKKβ	0.114336	12.1805	1.05903	0.293103	0.605734	-5.20719	NLRC3	-0.127147	11.788	-0.904523	0.368715	0.869115	-6.08157	TOLIP	0.145968	12.8623	1.06196	0.291779	0.741437	-6.48679	HSP90	0.111967	17.0446	1.10045	0.27478	0.77019	-4.63647	HSP90
EsIKKγ	0.0790705	12.122	0.534364	0.594726	0.914989	-6.089	NLRC3	-0.178817	11.788	-1.30592	0.19571	0.430563	-5.64878	EsRelA	0.104072	13.6541	1.00293	0.319233	0.866183	-5.69747	EsIKKγ	0.139016	12.122	1.02627	0.308177	0.605734	-5.20912	TLR2	0.262046	9.34225	0.642823	0.522368	0.901002	-5.56016	TAB3	-0.105057	12.93	-0.940768	0.34995	0.741437	-6.61221	TLR4	0.153003	12.4368	0.939207	0.350745	0.77019	-4.66389	TBK1
MYD88	0.089253	12.5746	0.792992	0.430371	0.914989	-6.12151	MYD88	0.132829	12.5746	1.1806	0.241622	0.498346	-5.9078	IRAK4_2	-0.119816	12.1493	-0.710223	0.479845	0.866183	-5.71123	LYSM3	-0.143114	11.9811	-0.989717	0.325606	0.605734	-5.25195	TAK1	-0.0922488	12.9757	-0.774901	0.440919	0.901002	-6.34497	MYD88	-0.102356	12.5746	-0.9222	0.359485	0.741437	-6.63406	TRAF4	-0.113893	12.8202	-0.937224	0.351757	0.77019	-4.66728	LYSM3
IKBL	0.0865943	12.5013	0.581752	0.562539	0.914989	-6.24488	EsIRAK4	0.194528	10.7572	1.06292	0.29135	0.506028	-5.47169	EsTRAF6	-0.0955	12.1729	-0.751496	0.454788	0.866183	-5.73426	TLR3	-0.124182	11.6432	-0.907574	0.367112	0.605734	-5.30703	TAB3	0.0811637	12.93	0.722817	0.472119	0.901002	-6.36549	IKKβ	-0.0869463	12.1805	-0.784643	0.435221	0.797905	-6.62796	IKBL	0.130454	12.5013	0.877846	0.382929	0.77019	-4.68454	EsIRAK4
KBRS1	-0.0670533	12.5166	-0.57226	0.568917	0.914989	-6.27408	TAK1	-0.132941	12.9757	-1.12133	0.265849	0.506028	-5.99944	IKKε	0.0916721	12.7641	0.868836	0.387805	0.866183	-5.75617	EsPGRP3	0.269317	12.846	0.92594	0.357551	0.605734	-5.39602	EsTLR1	0.0639088	11.9195	0.336877	0.737183	0.901002	-6.3777	IKKε	0.0861439	12.7641	0.811288	0.419857	0.797905	-6.72326	TAK1	0.101493	12.9757	0.838869	0.404301	0.77019	-4.70219	IKBL
EsGalectin1	-0.109774	12.9101	-0.550622	0.583587	0.914989	-6.28647	IKKε	-0.114256	12.7641	-1.07124	0.287615	0.506028	-6.03058	NLRC3	0.0891799	11.788	0.652905	0.515884	0.866183	-5.7985	IκBα	0.156677	15.6245	0.978534	0.331066	0.605734	-5.44216	MYD88	0.078521	12.5746	0.703108	0.484241	0.901002	-6.38334	TLR2	-0.27046	9.34225	-0.633293	0.528536	0.801102	-5.91101	EsIRAK4	-0.146789	10.7572	-0.767046	0.445546	0.773843	-4.63007	TRAF2
TLR4	-0.0786324	12.4368	-0.47781	0.634223	0.914989	-6.29142	TAB3	-0.108412	12.93	-0.965748	0.337382	0.556681	-6.1371	KBRS1	0.0864485	12.5166	0.743933	0.459322	0.866183	-5.85205	HSP90	0.1024	17.0446	1.05402	0.295377	0.605734	-5.51344	TLR3	-0.0575726	11.6432	-0.42847	0.66958	0.901002	-6.42479	TRAF3	-0.108473	11.2996	-0.63756	0.525769	0.801102	-6.33467	EsTRAF6	0.0818752	12.1729	0.628684	0.531533	0.835266	-4.72507	EsGalectin1
IκBζ	0.0781694	13.3565	0.508015	0.612986	0.914989	-6.31397	EsPGRP3	0.283833	12.846	0.926921	0.357044	0.56107	-6.12136	TAB3	0.0687775	12.93	0.609884	0.543847	0.866183	-5.92627	EsTLR1	0.117309	11.9195	0.66255	0.509721	0.646953	-5.48053	TLR4	-0.094879	12.4368	-0.597536	0.552012	0.901002	-6.45167	LYSM3	0.11364	11.9811	0.730503	0.467438	0.801102	-6.59957	IKKβ	0.0715028	12.1805	0.647978	0.519047	0.835266	-4.72747	TLR4
TAB3	0.0527671	12.93	0.472881	0.63772	0.914989	-6.3302	TOLIP	-0.102827	12.8623	-0.752066	0.454448	0.681671	-6.32318	EsIKKγ	-0.074357	12.122	-0.550898	0.583398	0.872685	-5.85043	IKKε	0.0863517	12.7641	0.816025	0.41716	0.646953	-5.49086	IKBL	0.081105	12.5013	0.559159	0.577777	0.901002	-6.47167	TRAF4	-0.0743361	12.8202	-0.618643	0.538092	0.801102	-6.86312	EsPGRP2	0.301114	10.2793	0.552405	0.582371	0.873557	-4.6264	TAK1
TRAF2	0.0911543	17.9467	0.72907	0.468309	0.914989	-6.48591	TLR2	0.279936	9.34225	0.712538	0.47842	0.686429	-5.52556	IKKβ	0.0533677	12.1805	0.514836	0.608235	0.872685	-5.93686	TRAF4	0.0818418	12.8202	0.678271	0.49976	0.646953	-5.58034	EsIKKγ	0.0545633	12.122	0.444165	0.658247	0.901002	-6.50016	EsPGRP3	-0.16103	12.846	-0.55204	0.582619	0.801102	-6.89147	IKKε	0.0447429	12.7641	0.419184	0.676321	0.920351	-4.80301	IKKε
TAB1	0.0660824	8.46925	0.215036	0.830344	0.934111	-5.42933	IKKβ	-0.055919	12.1805	-0.561526	0.576172	0.792236	-6.4339	TBK1	-0.127607	11.326	-0.390213	0.697524	0.912994	-5.39488	EsRelA	0.074209	13.6541	0.706048	0.482422	0.646953	-5.61717	TRAF4	0.0601244	12.8202	0.497662	0.620229	0.901002	-6.50206	HSP71	-0.0379136	18.3094	-0.555488	0.580272	0.801102	-7.29091	EsPGRP3	-0.11289	12.846	-0.390605	0.697236	0.920351	-4.80957	EsPGRP2
TBK1	0.074112	11.326	0.188491	0.851018	0.934111	-5.57167	IκBζ	0.0808225	13.3565	0.521061	0.603913	0.797165	-6.46216	EsIRAK4	-0.0370648	10.7572	-0.179993	0.857661	0.912994	-5.43873	EsSOD	-0.0686092	16.2342	-0.775543	0.440543	0.646953	-5.66144	TOLIP	0.059375	12.8623	0.431558	0.667344	0.901002	-6.53165	EsSOD	0.0428439	16.2342	0.476342	0.635264	0.838548	-7.08548	TRAF2	-0.0520224	17.9467	-0.427581	0.670224	0.920351	-4.95058	TOLIP
IRAK4_2	-0.0245986	12.1493	-0.154687	0.877498	0.934111	-6.31496	LYSM3	-0.0626139	11.9811	-0.472177	0.63822	0.810048	-6.4626	EsTLR1	0.0391106	11.9195	0.233169	0.816288	0.912994	-6.01487	HSP71	0.0488094	18.3094	0.713974	0.477537	0.646953	-5.91546	IRAK4_2	0.0550033	12.1493	0.387743	0.699343	0.901002	-6.5533	IRAK4_2	-0.0611778	12.1493	-0.399362	0.690801	0.876786	-6.89643	TBK1	-0.0965904	11.326	-0.322649	0.74789	0.925149	-4.66796	TLR2
IKKβ	-0.0269115	12.1805	-0.250957	0.802558	0.934111	-6.32399	TLR3	0.0506704	11.6432	0.34846	0.728505	0.880281	-6.3521	TOLIP	0.0332627	12.8623	0.243417	0.80837	0.912994	-6.08664	EsPGRP2	0.348806	10.2793	0.577595	0.565328	0.684377	-4.89727	EsGalectin1	-0.0684568	12.9101	-0.346451	0.730008	0.901002	-6.57534	EsPGRP2	-0.135121	10.2793	-0.237812	0.812698	0.905221	-6.05002	TRAF3	0.0472445	11.2996	0.277461	0.782216	0.925149	-4.68764	TAB1
EsRelA	-0.0277002	13.6541	-0.263881	0.792621	0.934111	-6.46361	TRAF4	0.0383248	12.8202	0.317183	0.752017	0.880281	-6.54824	IκBα	-0.054688	15.6245	-0.343172	0.732462	0.912994	-6.15847	TAK1	-0.0672069	12.9757	-0.554883	0.580683	0.684377	-5.64966	EsRelA	-0.0309961	13.6541	-0.29963	0.765317	0.901981	-6.65857	EsPGRP5	-0.0655008	10.9478	-0.224592	0.822929	0.905221	-6.30433	EsTLR1	-0.0518436	11.9195	-0.273855	0.784975	0.925149	-4.76072	EsTLR1
IκBα	0.0479461	15.6245	0.301887	0.763603	0.934111	-6.5014	EsSOD	0.0253948	16.2342	0.288772	0.77358	0.880281	-6.72738	EsSOD	-0.0333469	16.2342	-0.376453	0.70768	0.912994	-6.1996	EsPGRP5	0.0906125	10.9478	0.478564	0.63369	0.721095	-5.42804	TAB1	-0.0742621	8.46925	-0.245023	0.807131	0.91846	-5.59836	NLRC3	-0.0363112	11.788	-0.249573	0.803623	0.905221	-6.84214	TAB3	-0.0227011	12.93	-0.200637	0.841545	0.925206	-4.82707	EsIKKγ
EsSOD	0.0224594	16.2342	0.253416	0.800665	0.934111	-6.56492	KBRS1	0.0233176	12.5166	0.200021	0.842025	0.926227	-6.58418	TRAF2	-0.0380282	17.9467	-0.308448	0.758626	0.912994	-6.38662	EsIRAK4	0.0769277	10.7572	0.367853	0.714055	0.785461	-5.13329	IKKε	0.0200818	12.7641	0.190354	0.849564	0.93452	-6.61663	TLR4	-0.0383923	12.4368	-0.235289	0.814648	0.905221	-6.99886	TOLIP	-0.0218952	12.8623	-0.159093	0.874038	0.925206	-4.83252	EsTRAF6
HSP71	-0.014039	18.3094	-0.202543	0.84006	0.934111	-6.79077	IRAK4_2	-0.0191487	12.1493	-0.123004	0.902444	0.960666	-6.50268	HSP71	0.012635	18.3094	0.182292	0.855863	0.912994	-6.46335	TAB3	-0.0109563	12.93	-0.0965674	0.923337	0.982907	-5.77629	EsPGRP5	-0.0237062	10.9478	-0.126035	0.900053	0.958121	-6.33002	KBRS1	0.0086412	12.5166	0.0734026	0.941688	0.971116	-7.04314	EsSOD	0.0212616	16.2342	0.237332	0.813069	0.925206	-4.89014	IκBα
TLR3	-0.019094	11.6432	-0.116739	0.90739	0.935746	-6.13066	EsRelA	0.00641106	13.6541	0.0621521	0.950613	0.98032	-6.67738	TRAF4	0.0105076	12.8202	0.087338	0.930644	0.959726	-6.10993	TOLIP	0.00596009	12.8623	0.0434734	0.965444	0.995614	-5.79185	EsPGRP3	-0.011243	12.846	-0.0389875	0.969008	0.986774	-6.63045	TAK1	0.00911628	12.9757	0.0751877	0.940273	0.971116	-7.04676	HSP71	0.00896248	18.3094	0.129691	0.89717	0.925206	-5.01819	EsSOD
EsTRAF6	-0.00358098	12.1729	-0.0266286	0.978829	0.978829	-6.26951	TAB1	0.00189014	8.46925	0.00630605	0.994986	0.994986	-5.61078	HSP90	-0.00283024	17.0446	-0.028585	0.977274	0.977274	-6.35084	IKBL	-0.000383959	12.5013	-0.00266521	0.997881	0.997881	-5.79828	KBRS1	0.00193743	12.5166	0.0166347	0.986774	0.986774	-6.63168	TLR3	-0.00550357	11.6432	-0.0355478	0.971741	0.971741	-6.79828	EsIKKγ	0.00521173	12.122	0.0368822	0.97068	0.97068	-4.77971	TRAF3
[truncated: 6 more columns]
